# Supplementary material for: The trophoblast survival capacity in preeclampsia
Source: PLoS One. 2017 Nov 6;12(11):e0186909. doi: 10.1371/journal.pone.0186909 (PMC5673174; doi:10.1371/journal.pone.0186909)
Supplement: S1 File — (XLSX) [file pone.0186909.s001.xlsx]

## Sheet: Sheet1
AUTOPHAGY PROJECT MARTINA INDONESIA
GROUP	NO	AGE	BP	Proteinuria	PARITY	GEST AGE	BIRTH WEIGHT	BABY	CENTILE	Klinis Subjektif					Objective Clinic																		Ultrasonografi				Kardiotopografi			Penunjang Lain			General Routine
										Pusing	Pandangan Kabur	Kejang	Sesak	Nyeri Ulu Hati	BW	BH	Prepreg BW	BP sis	BP dias	JVP	Nadi	Napas	Jantung	Paru	Jml Urin	Wrn Urin	HTA	Usia Gestasi	TFU	Kontraksi	TBJ	VT	Tgl	GS	CRL	Pemeriksa	Tipe I	Tipe II	Tipe III	EKG	CT SCAN	Funduskopi	Hb	Feritin	Ht	Leu	Trom	Erit	MCV/MCH/MCHC
Normal Pregnancy	1	36	110/70	UL -	1	39	3960	Boy	98						84.6	173	68.6	110	70																								10.4	45.67		11700	360000
	2	30	110/60	UL -	1	40	3070/47	Boy	25	X	X	X	X	X	69	154	47.8	110	60									40 mgg + 1	35 rbpx	1 x 10'	3072 gr	1 cm, portio tebal 2 cm, ket +, kepala blm masuk PAP, blm inp	2015-08-19										12.5			7800
	3	29	110/70	UL -	1	40	3690/53	Boy	75	X	X	X	X	X	83	162	64	110	70		82	16										Blm Inp	2015-08-26				V						11			8850	309000
	4	37	140/80	UL -	3	38	3000/49	Girl	50	X	X	X	X	X	79	157	65	140	80		109	21					2014-12-08		32	3 X 30'		4 cm, PK I aktif, inp	2015-09-01				V						13.4		36.8	8220	190000	4.08	90/33/36
	5	27	110/70	UL -	1	39	3040/47	Girl	40	X	X	X	X	X	82.3	165	60	110	70														2015-09-02										11	69.37	32.9	10044	264000	3.78
	6	25	110/70	UL -	2	40	3050/49	Boy	25	X	X	X	X	X	82	156	72	110	70														2015-08-27										13.4	68.97		11.8	226000	4.7	84/28.5/34
	7	42	110/70	UL -	4	38	3430/51	Boy	75	X	X	X	X	X	74	157	65.2	110	70														2015-09-02										11.3	8.6	34.1	8510	268000	4.2	81/26.8/33
	8	27	110/70	UL -	1	40	2790/48	Boy	10	X	X	X	X	X	89	164	66	110	70		88	20					2014-12-13	37-38	3 jrbpx	(-)	2637	Blm inp	2015-08-28										13.2	99.7	39	16700	273000	4.6	85/28/34
	9	36	120/70	UL -	2	39	3280/51	Boy	50	X	X	X	X	X	65.9	159	54	120	70														2015-09-02										12.7		37.4	8400	224000	4.1	91/31/34
	10	34	100/60	UL -	3	38	3360/48	Girl	80						72.8	159	64.9	100	60																								11.3	26.8		12500	272000	3.73	90/30
Preeclampsia LO	1	38	140/100	UL +1	3	40	4000/52	Boy	93	V	X	X	V	X	117	165	95	140	100		90	23				Kuning Pekat	2014-11-25	39	37	2 x 10'	3770	3 cm, portio tebal lunak 1/2 cm arah mendatar, ket +, menonjol, kep H I, poss SSL, inp	2015-08-25						V				13.2		38.3	13520	188000	4.27	90/31/35
	2	22	140/100	UL +3	2	39	3450/47	Girl	75	V	X	X	X	X	57	155	43	140	100		88	20							31	2 X 10'		3 cm, kepala 4/5, inp					V						12.9		37.6	14300	327000	5.07	74/25/34
	3	33	140/90	UL +2	3	36	2500/44	Boy	25	X	X	X	X	X	57	150	63	140	90		122	24					2014-12-19	36	30	(-)	2900	Blm inp	2015-08-26				V						11.5		33	9080	231000	4.03	82/29/35
	4	25	140/90	UL +2	5	38	3750/51	Boy	93	V	X	X	X	X	57	155	50	140	90		125	20							35	2-3 x 10'		PKI laten	2015-09-01				V						10.8		33	13290	289000	3.96	83/27/33
	5	36	190/140	UL +2	4	40	2750/48	Girl	10	X	X	X	X	X	61.5	151	54	190	140		96	18					12/2014					Portio tebal, ket -, blm inp	2015-09-02				V						12.5		36.1	9650	248000		77.4/26.8/34.7
	6	39	150/100	UL +2	3	37	2600/45	Girl	15	X	X	X	X	X	67	152	47	150	100		96	20							29	2 x 10'		2 cm, portio tebal lunak, inp	2015-09-02				V						12.5		36.9	10120	153000	4.75	78/26/34
	7	24	170/100	UL +2	2	40	2800	Girl	1900-01-03	X	X	X	X	X	65	160	55	170	100		84	20					2014-11-24		34	1 x 10'		Blm inpartu	2015-09-02				V						13		36.9	9780	258000		85.7/30.2/35.3
	8	28	140/90	UL +2	1	37	3000/45	Girl	70	X	X	X	X	X				140	90		115	20							31			Blm inp	2015-09-09				V						10.4		31.6	11600	320000	3.84	82/27/33
	9	26	150/100	UL +3	1	38	2150/45	Boy	1900-01-02	X	X	X	X	X	80.4	154	64	150	100		80	20					2014-12-20		27	(+)	2325	Blm inpartu	2015-09-14				V						14.8		42.1	9840	220000	5.12	82/29/35
	10	32	169/100	UL +2	1	38	2400/45	Girl	1900-01-06	X	X	X	X	X	60	163	47	169	100		98	22	dbn	dbn					26	3x		lengkap, ket (-), H III, inpartu											13.8		40.5	23500	331000	4.78	85/29/34
	11	20	150/100	UL +4	1	40	3300/49	Girl	75	V	X	V	X	X	47	154	45	150	100		112	25				Kemerahan			32	4 x 10'		8 cm, H III, inp	2015-08-26										9.7		28.6	38530	505000	4.11
Preeclampsia EO	1	33	190/110	UL +2	3	34	2000/44	Girl	35	X	X	X	X	X	55	151	48	190	110		118	20							28	(-)		Blm inp	2015-09-06				V						12.0		34.5	11910	257000	3.55	97/34/35
	2	29	150/90	UL +3	1	28	900	Boy	10	X	X	X	X	X	82	164	70	150	90		80	18										Blm inp	2015-09-10										11.6		33.7	11560	181000
	3	40	150/110	UL +3	1	25	750	Boy	10	V	V	V	X	X	60	150	52	150	110		98	20						25		(-)	875	Portio licin, kenyal, posterior, ostium tertutup, blm inp	2015-09-14										15.5		45	18400	67000	5.4	83.5/28.6/34.2
	4	27	140/100	UL +2	1	35	1750/42	Girl	1900-01-08						70.8	156	54	140	100																								12.1	144		14000	238000
	5	38	140/90	UL +3	3	32	1535/40	Boy	12	X	X	X	X	X	54	159	46	140	90		92	18						32	25	(-)	1372	Blm inpartu	2015-09-14										13.6		38.5	8950	147000		88.6/31.8/35.9
	6	29	200/100	UL +3	1	34	750	Boy	3	X	X	X	V	X	118	153	95	200	100		120	28		Rhonki basah halus kedua lapang paru				33-34	31	(-)		Portio licin, kenyal, anterior, ostium tertutup, blm inp	2015-09-15										11.8		33	9330	184000	5.4
	7	35	140/90	UL +2	3	28	750/32	Girl	9	X	X	X	X	X	60	154	58	140	90				dbn	dbn									2015-09-14										12.8	71.34		13280	272000	4.4	81.4/28.7
	8	37	240/160	UL +2	2	30	1100/42	Boy	11	V	V	X	X	V	75	165	63	240	160		90	20	dbn	dbn				30	19cm	(-)	1290	tidak dilakukan	2015-09-26										12.5		36.7	11300	89500		70/24/34
	9	25	170/100	UL +2	3	35	2500/45	Girl	70	65	155	60		22	65	155	60	170	100	gr. II-III	11.6			12.3		35.3	10160	218000	4.38 juta	81/28/35		74	2016-12-06	11.9/0.38	6.7	0.2	0.21	0.5	26	93	0.7	2072	12.3		35.3	10160	218000	4.38	81/28/35
IUGR Early Onset	1	19	110/70	UL -	1	31	1150/36	Boy	1900-01-08	X	X	X	X	X	46	150	40	110	70		80	20							26	(-)		Blm inp	2015-09-01						V				10.4		29.8	7800	237000	3.36	89/31/35
	2	27	120/80	UL -	2	35	1600/40	Boy	3	X	X	X	X	X	52	147	45	120	80		86	20					2014-10-31		29	(-)		Blm inp	2015-09-07				V						9.9		28.2	12360	194000	3.47	81/29/35
	3	32	100/70	UL -	2	34	1650/39	Boy	5	X	X	X	X	X	70	155	55	100	70		82	20	dbn	dbn			2015-01-10	26				blm inp	2015-09-12						V				13.3		39.1	8860	266000	4.35	89.9/30.6/34
	4	25	120/80	UL -	1	35	1800/45	Boy	5	X	X	X	X	X	67	153	50	120	80	5-2	84	20	dbn	dbn				35	28	(-)		tidak dilakukan, blm inp	2015-09-23										11.6		35.2	10300	214000	4.16	85/28/33
IUGR Late Onset	5	27	120/70	UL -	1	38	2460/46	Boy	5	X	X	X	X	X	61.5	158	49	120	70		84	20		Simetris				37 mgg + 5	35 rbpx	1 x 50'	2365 gr	0 cm (KPD)	2015-08-26				V						11.5			12770	465000	3.76	91.8
	6	30	110/80	UL-	2	39	2310/35	Boy	3	X	X	X	X	X	78	160	70	110	80		90	24					2014-12-07		26	(-)		Blm inp	2015-09-03				V						13.7		39.5	14300	239000		86.5/30/31.7
	7	37	140/90	UL -	4	37	2350/42	Girl	9	X	X	X	X	X	66	164	60	140	90		100	20							34			Blm inp	2015-09-21				V						11		32	12600	272000	3.88	83/28/34
	8	21	110/70	UL -	1	37	2015/45	Boy	3	X	X	X	X	X	56	155	45	110	70	5-2	83	20	dbn	dbn				37	24		1860	Portio lunak, pembukaan 3 cm, selaput ketuban (+)	2015-09-23										13.1		38.9	13600	306000		82.8/28/33.8
	9	32	110/70	UL -	1	37	2380/45	Boy	9	X	X	X	X	X	55.4	158	45	110	70		88	18	dbn	dbn		jernih	2014-12-14	37 mgg + 2	2japst	(-)	2350	blm inp	2015-10-19				V						11.1	16.9	34	11590	215000	4.23	84.9/26.2/30.9
	10	28	110/70	UL -	1	36	1620	Girl	< 3	X	X	X	X	X	60	153	43	110	70		80	20	dbn	dbn		kuning jernih		36 mgg+2	1/2pst-fu	(-)	1680	Blm inp	2015-10-26				V						11.2	51.3	33	3700	253000	3.7	87/29.9/34
[truncated: 8 more columns]
