# Supplementary material for: The trophoblast survival capacity in preeclampsia
Source: PLoS One. 2017 Nov 6;12(11):e0186909. doi: 10.1371/journal.pone.0186909 (PMC5673174; doi:10.1371/journal.pone.0186909)
Supplement: S2 File — (XLSX) [file pone.0186909.s002.xlsx]

## Sheet: LC3B
		% TROPHOBLAST PER SLIDE				% STAINED TROPHOBLAST					RELATION STRONG VS WEAK/NO STAINING					RELATION VILLI VS IVS					FIBRIN PERCENTAGE					TROPHOBLAST PERCENTAGE
GROUP	NO	PERCENTAGE OF LC3B 1	PERCENTAGE OF LC3B 2	PERCENTAGE OF LC3B 3	AVERAGE OF LC3B 1, 2 & 3	PERCENTAGE OF LC3B 1	PERCENTAGE OF LC3B 2	PERCENTAGE OF LC3B 3	AVERAGE OF LC3B 1 & 2 & 3	Mean +/- SD	RELATION OF LC3B 1	RELATION OF LC3B 2	RELATION OF LC3B 3	AVERAGE OF LC3B 1 & 2 & 3	Mean +/- SD	RELATION OF LC3B 1	RELATION OF LC3B 2	RELATION OF LC3B 3	AVERAGE OF LC3B 1 & 2 & 3	Mean +/- SD	LC3B 1	LC3B 2	LC3B 3	AVERAGE OF LC3B 1 & 2 & 3	Mean +/- SD	LC3B 1	LC3B 2	LC3B 3	AVERAGE OF LC3B 1 & 2 & 3	Mean +/- SD
IUGR	1	0.238	0.2875	0.188	0.237833	0.9763	0.9699	1	0.982067	0.96373	4	1.55	2.67	2.74	2.733	1.31	4.48	3.11	2.96667	3.59333	0.0083	0.0125	0.0177	0.0128333	0.0185233	0.4579	0.3742	0.2589	0.363667	0.373223
	2	0.2167	0.35	0.2281	0.264933	0.9716	0.9822	1	0.9846	0.0263467	3.29	2.6	2.31	2.73333	2.04366	1.42	2.56	16.04	6.67333	1.35743	0.0333	0.0406	0.0068	0.0269	0.013421	0.4145	0.5611	0.2708	0.415467	0.0432903
	3	0.3088	0.2911	0.1604	0.253433	0.9608	0.9775	0.9953	0.977867		9.3	6.31	7.07	7.56		2.24	1.35	2.14	1.91		0.0063	0	0.0099	0.0054		0.4922	0.5231	0.2729	0.4294
	4	0.2447	0.3109	0.2047	0.253433	0.984	0.9907	0.9955	0.990067		6.86	2.71	4.66	4.74333		1.6	5.27	1.9	2.92333		0.0021	0.0036	0	0.0019		0.4248	0.4048	0.3366	0.388733
	5	0.287	0.36	0.2297	0.292233	0.9553	0.951	0.998	0.9681		0.34	0.95	1.63	0.973333		3.73	3	3.82	3.51667		0.0411	0.0346	0.0036	0.0264333		0.4106	0.5504	0.2982	0.419733
	6	0.2853	0.2497	0.1375	0.224167	0.8402	0.9237	0.9448	0.9029		0.31	0.22	0.97	0.5		2.39	2.32	2.84	2.51667		0.0521	0.0297	0	0.0272667		0.4806	0.3959	0.2153	0.363933
	7	0.2292	0.311	0.1922	0.244133	0.9893	0.9903	0.9559	0.9785		2.15	2.19	2.36	2.23333		1.51	5.52	5.17	4.06667		0.0021	0.0099	0.012	0.008		0.4345	0.3894	0.2659	0.363267
	8	0.2846	0.2625	0.2385	0.261867	0.8968	0.9744	0.9868	0.952667		0.5	1.66	3.05	1.73667		8.45	2.7	3.47	4.87333		0.0114	0	0.0036	0.005		0.3482	0.407	0.3188	0.358
	9	0.1893	0.2349	0.137	0.187067	0.8541	0.977	0.9929	0.941333		0.04	3.27	2.74	2.01667		2.23	3.02	3.66	2.97		0.0479	0.0401	0.0333	0.0404333		0.3068	0.3417	0.1962	0.281567
	10	0.1943	0.2766	0.2307	0.233867	0.9083	0.9848	0.9845	0.9592		2.12	2.22	1.94	2.09333		1.56	4.2	4.79	3.51667		0.0557	0.0151	0.0224	0.0310667		0.3588	0.3773	0.3093	0.348467
Preeclampsia EO	1	0.2531	0.2984	0.1656	0.239033	0.6809	0.9053	0.9843	0.856833	0.927863	1.1	0.32	0.74	0.72	1.76741	2.46	3.26	3.85	3.19	3.07778	0.1219	0.0438	0	0.0552333	0.020463	0.4788	0.434	0.2636	0.392133	0.382515
	2	0.3526	0.3896	0.1785	0.3069	0.9385	0.9512	1	0.963233	0.0370353	2.83	1.8	7.51	4.04667	1.47194	1.24	4.31	2.86	2.80333	0.5563	0.024	0.013	0.0319	0.0229667	0.015206	0.6777	0.5107	0.3012	0.496533	0.0878059
	3	0.3141	0.2689	0.299	0.294	0.8746	0.891	0.9984	0.921333		0.12	0.18	2.61	0.97		2.9	2.43	6.27	3.86667		0.0391	0.0026	0.0083	0.0166667		0.5249	0.3912	0.3546	0.423567
	4	0.2541	0.2245	0.1391	0.2059	0.8428	0.955	0.9747	0.924167		0.44	0.52	1.49	0.816667		1.34	3.94	3.51	2.93		0.0374	0.0224	0.0161	0.0253		0.4881	0.3411	0.2093	0.346167
	5	0.3307	0.299	0.2573	0.295667	0.8279	0.9619	0.9801	0.9233		0.33	9.55	3.03	4.30333		2.38	2.37	2.61	2.45333		0.0135	0	0	0.0045		0.5308	0.4797	0.3826	0.464367
	6	0.2745	0.3567	0.273	0.3014	0.8997	0.977	0.9893	0.955333		0.4	0.07	6.25	2.24		2.37	2.86	6.12	3.78333		0.0422	0.0246	0.0042	0.0236667		0.4616	0.5043	0.3443	0.436733
	7	0.31	0.2359	0.1807	0.2422	0.9127	0.9673	1	0.96		0.32	1.73	0.38	0.81		2.6	2.36	3.01	2.65667		0.0517	0	0	0.0172333		0.5	0.3627	0.2578	0.3735
	8	0.1668	0.1755	0.0854	0.142567	0.9405	0.7209	0.9968	0.886067		3.13	1.38	0.33	1.61333		1.17	6.84	2.75	3.58667		0.0026	0.001	0.0063	0.0033		0.3882	0.2854	0.2117	0.2951
	9	0.1672	0.1255	0.1141	0.1356	0.9291	0.9929	0.9595	0.9605		0.86	0.1	0.2	0.386667		2.93	2.44	1.92	2.43		0.0276	0.0115	0.0068	0.0153		0.2733	0.1844	0.1859	0.214533
Preeclampsia LO	1	0.1504	0.2962	0.1734	0.206667	0.5262	0.8294	0.9945	0.783367	0.771512	0.08	0.06	1.73	0.623333	0.458182	2.19	3.58	3.45	3.07333	3.97182	0.1219	0.089	0	0.0703	0.0300758	0.2725	0.4538	0.2666	0.330967	0.353761
	2	0.2552	0.2438	0.199	0.232667	0.818	0.8297	1	0.882567	0.134613	0.36	0.06	0.5	0.306667	0.335352	3.03	2.1	3.81	2.98	1.82927	0.0719	0.0276	0	0.0331667	0.024401	0.3918	0.3877	0.2676	0.349033	0.0327791
	3	0.2416	0.181	0.2271	0.216567	0.904	0.8922	0.9805	0.925567		0.69	0.07	0.85	0.536667		2.19	5.59	7.29	5.02333		0.1957	0.0146	0.0031	0.0711333		0.4685	0.2333	0.188	0.2966
	4	0.2214	0.2151	0.1885	0.208333	0.7924	0.0587	1	0.617033		0.29	0	1.11	0.466667		1.16	3.59	2.17	2.30667		0.0052	0	0	0.00173333		0.4651	0.2943	0.3067	0.355367
	5	0.4356	0.2729	0.2615	0.323333	0.5894	0.7355	0.9779	0.7676		0.18	0.04	1.85	0.69		2.69	5.47	7.15	5.10333		0.0052	0.0224	0.0406	0.0227333		0.6209	0.3358	0.3328	0.429833
	6	0.3201	0.2191	0.2078	0.249	0.4074	0.4202	0.9764	0.601333		0.09	0	0.16	0.0833333		3.03	6.18	2.51	3.90667		0.0148	0.0687	0.0135	0.0323333		0.4741	0.3453	0.31	0.376467
	7	0.2552	0.263	0.2365	0.251567	0.2046	0.6027	0.9938	0.600367		0.05	0	0.29	0.113333		1.48	4.12	20.22	8.60667		0.0234	0.0313	0	0.0182333		0.4842	0.3684	0.2608	0.371133
	8	0.2271	0.3318	0.1911	0.25	0.8384	0.9109	0.9752	0.908167		0.68	0.94	2.24	1.28667		2.55	4.83	3.98	3.78667		0.026	0.0161	0.0047	0.0156		0.3473	0.4529	0.2521	0.350767
	9	0.2669	0.2257	0.1276	0.206733	0.823	0.8647	0.9755	0.887733		0.11	0.43	0.5	0.346667		2.17	1.75	1.97	1.96333		0.0099	0	0.0026	0.00416667		0.4473	0.3754	0.1982	0.3403
	10	0.3063	0.238	0.138	0.227433	0.3693	0.5697	0.9615	0.6335		0.24	0	0.73	0.323333		2.63	4.27	2.08	2.99333		0.0094	0.001	0.0234	0.0112667		0.4983	0.317	0.2203	0.3452
	11	0.2158	0.3224	0.1563	0.2315	0.6996	0.9565	0.9821	0.8794		0.08	0.46	0.25	0.263333		2.29	2.73	6.82	3.94667		0.1317	0.0188	0	0.0501667		0.3758	0.4744	0.1869	0.3457
Normal Pregnancy	1	0.2477	0.199	0.1766	0.207767	0.8241	0.907	0.9889	0.906667	0.872943	0.48	2.68	6.43	3.19667	1.65667	2.65	1.51	2.66	2.27333	3.07367	0.0495	0.0172	0.0068	0.0245	0.0229333	0.4385	0.3743	0.287	0.3666	0.3298
	2	0.306	0.3432	0.1203	0.2565	0.7641	0.8884	0.9835	0.878667	0.0534834	0.34	0.29	0.85	0.493333	1.31726	1.91	4.18	3.05	3.04667	1.7241	0.0526	0.0401	0.0229	0.0385333	0.0130499	0.5179	0.4821	0.1744	0.391467	0.0551005
	3	0.363	0.2693	0.1417	0.258	0.9828	0.8608	0.9753	0.939633		0.03	0.21	0.11	0.116667		3.55	3.33	3.15	3.34333		0.0531	0.0156	0	0.0229		0.5233	0.3615	0.2076	0.364133
	4	0.1922	0.2283	0.1681	0.1962	0.4671	0.964	0.9966	0.809233		0.04	2.85	0.67	1.18667		1.44	2.38	3.96	2.59333		0.1005	0.0083	0.0141	0.0409667		0.4389	0.3582	0.2216	0.339567
	5	0.2157	0.2	0.1042	0.1733	0.6569	0.988	1	0.881633		0.02	3.58	5.07	2.89		1.92	1.72	1.39	1.67667		0	0	0	0		0.3531	0.3228	0.1932	0.2897
	6	0.3208	0.2328	0.1422	0.231933	0.8391	0.8859	0.9631	0.896033		0.16	0.72	5.09	1.99		4.09	2.82	16.49	7.8		0.0057	0.0469	0.0365	0.0297		0.4428	0.3481	0.1759	0.322267
	7	0.2771	0.1979	0.1323	0.202433	0.5908	1	1	0.8636		0.03	4.08	8.03	4.04667		3.51	2.07	2.59	2.72333		0.0063	0.0047	0.0016	0.0042		0.3973	0.3263	0.2072	0.310267
	8	0.2139	0.2844	0.1156	0.204633	0.6886	0.9168	0.9866	0.864		0	0.47	1.63	0.7		3.22	3.15	1.78	2.71667		0.0193	0.0453	0	0.0215333		0.3274	0.4086	0.1864	0.307467
	9	0.1301	0.172	0.0719	0.124667	0.3232	0.9871	0.9761	0.762133		0.01	1.8	0.42	0.743333		1.15	1.61	4.33	2.36333		0.0213	0.0109	0.0255	0.0192333		0.2542	0.2833	0.0962	0.211233
	10	0.2305	0.3089	0.1594	0.232933	0.8889	0.8975	0.9971	0.927833		0.09	0.42	3.1	1.20333		1.36	2.44	2.8	2.2		0.013	0.0333	0.037	0.0277667		0.4302	0.5137	0.242	0.3953
						0.779532	0.875242	0.985535			1.06225	1.46225	2.33875			2.401	3.36625	4.58725			0.0389175	0.02042	0.01038			0.435543	0.39089	0.250885

## Sheet: BECLIN
		% TROPHOBLAST PER SLIDE				% STAINED TROPHOBLAST					RELATION STRONG VS WEAK/NO STAINING					RELATION VILLI VS IVS					FIBRIN PERCENTAGE					TROPHOBLAST PERCENTAGE
GROUP	NO	PERCENTAGE OF BECLIN 1	PERCENTAGE OF BECLIN 2	PERCENTAGE OF BECLIN 3	AVERAGE OF BECLIN 1, 2 & 3	PERCENTAGE OF BECLIN 1	PERCENTAGE OF BECLIN 2	PERCENTAGE OF BECLIN 3	AVERAGE OF BECLIN 1 & 2 & 3	Mean +/- SD	RELATION OF BECLIN 1	RELATION OF BECLIN 2	RELATION OF BECLIN 3	AVERAGE OF BECLIN 1 & 2 & 3	Mean +/- SD	RELATION OF BECLIN 1	RELATION OF BECLIN 2	RELATION OF BECLIN 3	AVERAGE OF BECLIN 1 & 2 & 3	Mean +/- SD	BECLIN 1	BECLIN 2	BECLIN 3	AVERAGE OF BECLIN 1 & 2 & 3	Mean +/- SD	BECLIN 1	BECLIN 2	BECLIN 3	AVERAGE OF BECLIN 1 & 2 & 3	Mean +/- SD
IUGR	1	0.2342	0.224	0.2531	0.2371	0.6689	0.8068	0.969	0.8149	0.731187	46.48	1.17	0.2	15.95	6.81867	1.48	2.09	2.12	1.89667	2.00233	0.0953	0	0.0026	0.0326333	0.02828	0.465	0.3379	0.4237	0.408867	0.371963
	2	0.3047	0.3428	0.2813	0.3096	0.9009	0.9681	0.8067	0.8919	0.166008	55.99	5.02	0.07	20.36	7.06224	1.46	2.3	2.67	2.14333	0.177047	0.0042	0.0026	0.0083	0.00503333	0.0167695	0.5379	0.496	0.4154	0.4831	0.0501967
	3	0.2516	0.1854	0.1807	0.2059	0.8198	0.9061	0.8934	0.8731		9.05	0.44	0.04	3.17667		1.83	0.96	4.18	2.32333		0.0292	0.0089	0.0141	0.0174		0.4214	0.4014	0.2959	0.3729
	4	0.2254	0.1667	0.1911	0.1944	0.5733	0.4263	0.7129	0.570833		35.98	0	0.01	11.9967		2.8	1.73	1.63	2.05333		0.025	0.0036	0.0068	0.0118		0.4043	0.2725	0.3454	0.340733
	5	0.2614	0.1245	0.2037	0.196533	0.7189	0.884	0.8466	0.8165		12.58	0.64	0.04	4.42		2.34	2.04	1.79	2.05667		0.0344	0.0073	0.0469	0.0295333		0.4032	0.2478	0.3401	0.330367
	6	0.2135	0.1608	0.174	0.182767	0.6453	0.85	0.7953	0.763533		22.9	0.59	0.02	7.83667		1.28	1.25	2.61	1.71333		0.1	0.0052	0.0661	0.0571		0.5153	0.2967	0.3031	0.3717
	7	0.3396	0.1266	0.2835	0.2499	0.805	0.0831	0.9077	0.5986		7.48	0	0.43	2.63667		1.68	1.7	2.38	1.92		0.0313	0.0047	0.0248	0.0202667		0.5856	0.2058	0.4262	0.405867
	8	0.2913	0.1469	0.197	0.211733	0.5569	0.4418	0.489	0.4959		0	0.09	0	0.03		2.5	2.04	1.33	1.95667		0.0487	0.0016	0.0094	0.0199		0.454	0.2249	0.4072	0.362033
	9	0.3036	0.1214	0.1658	0.196933	0.9557	0.9727	0.93	0.9528		4.7	0.47	0	1.72333		2.11	1.87	2.43	2.13667		0.049	0.0193	0.0459	0.0380667		0.5076	0.1915	0.2567	0.3186
	10	0.2196	0.1432	0.1958	0.1862	0.6681	0.4275	0.5058	0.5338		0.17	0	0	0.0566667		1.63	1.68	2.16	1.82333		0.1245	0.0042	0.0245	0.0510667		0.4305	0.241	0.3049	0.325467
Preeclampsia EO	1	0.3234	0.2815	0.2286	0.277833	0.8796	0.8937	0.9392	0.904167	0.840615	39.59	4.03	0.21	14.61	4.65148	1.71	1.98	1.19	1.62667	1.76593	0.0344	0	0.0026	0.0123333	0.0156926	0.552	0.471	0.4541	0.492367	0.381648
	2	0.2361	0.1602	0.2169	0.2044	0.8571	1	0.9084	0.921833	0.122444	9.9	7.23	0.23	5.78667	4.8579	1.11	1.12	2.24	1.49	0.42329	0.0094	0.011	0.0148	0.0117333	0.0117333	0.57	0.3201	0.4139	0.434667	0.0674692
	3	0.2844	0.1438	0.337	0.255067	0.8989	0.9587	0.9779	0.945167		5.68	4.96	0.09	3.57667		1.99	1.62	3.17	2.26		0.0203	0	0.0224	0.0142333		0.4615	0.2488	0.4704	0.393567
	4	0.2892	0.0589	0.2602	0.202767	0.7816	0.5949	0.9007	0.759067		0	0.68	0.01	0.23		1.16	1.24	1.8	1.4		0.0313	0.0474	0	0.0262333		0.5612	0.1309	0.4311	0.3744
	5	0.3455	0.1589	0.2219	0.2421	0.8806	0.9837	0.9363	0.933533		0.87	3.5	0.29	1.55333		1.99	1.97	1.94	1.96667		0.038	0	0.013	0.017		0.5709	0.2463	0.3893	0.402167
	6	0.2969	0.134	0.3186	0.249833	0.8755	0.833	0.9476	0.885367		18.65	0.7	0.19	6.51333		1.81	2.4	3.23	2.48		0.0307	0	0.0104	0.0137		0.5287	0.2102	0.4391	0.392667
	7	0.2582	0.1073	0.2538	0.206433	0.882	0.9123	0.9599	0.918067		1.14	0.99	0.03	0.72		1.28	1.8	1.7	1.59333		0.0281	0	0.0021	0.0100667		0.5194	0.187	0.4195	0.3753
	8	0.2354	0.0417	0.1135	0.1302	0.9098	0.2281	0.8992	0.679033		26.43	0	0.13	8.85333		1.12	1.82	0.56	1.16667		0.0135	0.0068	0.0167	0.0123333		0.5157	0.0744	0.3552	0.3151
	9	0.1671	0.0891	0.2049	0.1537	0.7123	0.3235	0.8221	0.6193		0	0	0.06	0.02		2.68	1.4	1.65	1.91		0.0537	0.001	0.0161	0.0236		0.2575	0.1573	0.349	0.2546
Preeclampsia LO	1	0.1477	0.1972	0.2971	0.214	0.1503	0.6011	0.8974	0.5496	0.549206	0	0.26	2.85	1.03667	1.62364	2.22	1.8	2.03	2.01667	2.25879	0.0104	0	0	0.00346667	0.00828788	0.2314	0.3423	0.4874	0.3537	0.358088
	2	0.1628	0.0677	0.3781	0.202867	0.3403	0.3973	0.8607	0.532767	0.103727	0	0	2.59	0.863333	0.952419	1.29	1.55	3.39	2.07667	0.578854	0.0484	0.0036	0	0.0173333	0.0173333	0.3157	0.1152	0.5056	0.312167	0.0441146
	3	0.3017	0.2542	0.304	0.286633	0.5466	0.5709	0.8787	0.6654		0	0.87	2.67	1.18		2.43	1.62	2.67	2.24		0.0005	0	0	0.000166667		0.455	0.4339	0.4826	0.457167
	4	0.2557	0.1385	0.2432	0.212467	0.5245	0.3433	0.9336	0.600467		0	0	0.86	0.286667		1.56	1.16	3.52	2.08		0.0099	0.0031	0.0005	0.0045		0.4556	0.2643	0.3725	0.364133
	5	0.2509	0.1208	0.3144	0.2287	0.563	0.4341	0.9925	0.6632		2.4	0.09	0.65	1.04667		1,48	1.8	3.46	2.63		0.0224	0.0031	0.0036	0.0097		0.4583	0.2032	0.4148	0.358767
	6	0.2691	0.1245	0.3444	0.246	0.6129	0.5409	0.937	0.696933		0	0	6.62	2.20667		3.06	2.85	2.73	2.88		0.0354	0.0391	0	0.0248333		0.393	0.1877	0.5067	0.362467
	7	0.0891	0.1391	0.4198	0.216	0.1339	0.1603	0.9329	0.409033		0	0	9.53	3.17667		0.85	2.47	5.71	3.01		0.0068	0	0	0.00226667		0.214	0.2068	0.5353	0.3187
	8	0.1901	0.1063	0.3405	0.2123	0.1891	0.0877	0.873	0.383267		0	0	5.6	1.86667		1.51	1.28	3.73	2.17333		0.0125	0	0	0.00416667		0.3269	0.2003	0.4604	0.3292
	9	0.1868	0.0797	0.2333	0.1666	0.5526	0.197	0.9684	0.572667		6.52	0	0.85	2.45667		1.27	1.07	1.04	1.12667		0.0085	0.0068	0.0104	0.00856667		0.3763	0.1561	0.4668	0.333067
	10	0.2337	0.0755	0.2306	0.179933	0.4944	0.076	0.9056	0.492		7.15	0	1.61	2.92		1.7	1.27	2	1.65667		0.0172	0.0141	0.0057	0.0123333		0.4897	0.144	0.3584	0.3307
	11	0.2063	0.2603	0.3849	0.283833	0.2087	0.4892	0.7299	0.475933		0	0.15	2.31	0.82		1.58	1.96	5.33	2.95667		0.0115	0	0	0.00383333		0.3605	0.4227	0.4735	0.4189
Normal Pregnancy	1	0.214	0.1209	0.2854	0.206767	0.2921	0.9053	0.9566	0.718	0.5569	0	1.11	9.79	3.63333	1.73267	1.86	1.32	1.41	1.53	1.63267	0.0135	0.0052	0	0.00623333	0.00849333	0.3568	0.2307	0.5259	0.371133	0.277833
	2	0.1645	0.099	0.3047	0.1894	0.2694	0.5189	0.8499	0.546067	0.116943	0	0	3.28	1.09333	1.85829	1.13	1.14	1.82	1.36333	0.224603	0.027	0.0057	0	0.0109	0.00466857	0.3289	0.1974	0.4864	0.337567	0.068207
	3	0.2196	0.1026	0.1161	0.1461	0.7161	0.5904	0.6524	0.652967		8.19	0.07	0.23	2.83		1.45	1.07	1.56	1.36		0.0052	0.0052	0.0089	0.00643333		0.3781	0.2131	0.2044	0.2652
	4	0.2328	0.1224	0.3159	0.2237	0.84	0.3365	0.9003	0.692267		15.19	0	2.38	5.85667		1.61	1.41	2.2	1.74		0.0245	0.0161	0.0005	0.0137		0.4227	0.2405	0.4948	0.386
	5	0.1825	0.0927	0.0984	0.124533	0.1353	0.1867	0.9471	0.423033		0	0	2.95	0.983333		1.72	1.51	1.33	1.52		0.0036	0	0	0.0012		0.3051	0.1588	0.1962	0.220033
	6	0.1822	0.0885	0.1167	0.129133	0.5295	0.1429	0.519	0.397133		1.36	0	0.02	0.46		1.48	1.37	3.44	2.09667		0.0166	0.0214	0	0.0126667		0.3209	0.1638	0.1515	0.212067
	7	0.1781	0.0776	0.0724	0.109367	0.4117	0.5218	0.7922	0.575233		1.67	0	0	0.556667		1.97	1.24	2.21	1.80667		0.0151	0.0047	0	0.0066		0.2968	0.1514	0.1149	0.1877
	8	0.1953	0.0698	0.2135	0.159533	0.4509	0.1045	0.9692	0.5082		0	0	0.19	0.0633333		1.64	1.54	1.55	1.57667		0.0052	0.0036	0.0021	0.00363333		0.3371	0.1193	0.3665	0.2743
	9	0.0984	0.0661	0.2535	0.139333	0.0679	0.5146	0.6896	0.424033		0	0	0.46	0.153333		1.28	1.16	2.87	1.77		0.04	0	0.0078	0.0159333		0.2106	0.1239	0.3714	0.2353
	10	0.1285	0.0843	0.3042	0.172333	0.6433	0.3795	0.8734	0.632067		3.33	0.01	1.75	1.69667		1.26	0.9	2.53	1.56333		0.0109	0.0073	0.0047	0.00763333		0.2484	0.1833	0.4354	0.289033
						0.591568	0.53983	0.855177			8.585	0.82675	1.481			1.71359	1.6125	2.43275			0.0286525	0.006565	0.0097925			0.413588	0.235505	0.39129

## Sheet: Rasio LC3Beclin
		% STAINED TROPHOBLAST					% STAINED TROPHOBLAST					%STAINED TROPH		RELATION STRONG VS WEAK/NO STAINING					RELATION STRONG VS WEAK/NO STAINING					POSITIVITY
GROUP	NO	PERCENTAGE OF LC3B 1	PERCENTAGE OF LC3B 2	PERCENTAGE OF LC3B 3	AVERAGE OF LC3B 1 & 2 & 3	Mean +/- SD	PERCENTAGE OF BECLIN 1	PERCENTAGE OF BECLIN 2	PERCENTAGE OF BECLIN 3	AVERAGE OF BECLIN 1 & 2 & 3	Mean +/- SD	Ratio LC3B/Beclin 1	Mean +/- SD	RELATION OF LC3B 1	RELATION OF LC3B 2	RELATION OF LC3B 3	AVERAGE OF LC3B 1 & 2 & 3	Mean +/- SD	RELATION OF BECLIN 1	RELATION OF BECLIN 2	RELATION OF BECLIN 3	AVERAGE OF BECLIN 1 & 2 & 3	Mean +/- SD	Ratio LC3B/Beclin 1	Mean +/- SD
IUGR	1	0.9763	0.9699	1	0.982067	0.96373	0.6689	0.8068	0.969	0.8149	0.731187	1.20514	1.38723	4	1.55	2.67	2.74	2.733	46.48	1.17	0.2	15.95	6.81867	0.171787	10.0213
	2	0.9716	0.9822	1	0.9846	0.0263467	0.9009	0.9681	0.8067	0.8919	0.166008	1.10394	0.343411	3.29	2.6	2.31	2.73333	2.04366	55.99	5.02	0.07	20.36	7.06224	0.13425	20.3293
	3	0.9608	0.9775	0.9953	0.977867		0.8198	0.9061	0.8934	0.8731		1.11999		9.3	6.31	7.07	7.56		9.05	0.44	0.04	3.17667		2.37985
	4	0.984	0.9907	0.9955	0.990067		0.5733	0.4263	0.7129	0.570833		1.73442		6.86	2.71	4.66	4.74333		35.98	0	0.01	11.9967		0.395388
	5	0.9553	0.951	0.998	0.9681		0.7189	0.884	0.8466	0.8165		1.18567		0.34	0.95	1.63	0.973333		12.58	0.64	0.04	4.42		0.220211
	6	0.8402	0.9237	0.9448	0.9029		0.6453	0.85	0.7953	0.763533		1.18253		0.31	0.22	0.97	0.5		22.9	0.59	0.02	7.83667		0.0638026
	7	0.9893	0.9903	0.9559	0.9785		0.805	0.0831	0.9077	0.5986		1.63465		2.15	2.19	2.36	2.23333		7.48	0	0.43	2.63667		0.847029
	8	0.8968	0.9744	0.9868	0.952667		0.5569	0.4418	0.489	0.4959		1.92109		0.5	1.66	3.05	1.73667		0	0.09	0	0.03		57.8889
	9	0.8541	0.977	0.9929	0.941333		0.9557	0.9727	0.93	0.9528		0.987965		0.04	3.27	2.74	2.01667		4.7	0.47	0	1.72333		1.17021
	10	0.9083	0.9848	0.9845	0.9592		0.6681	0.4275	0.5058	0.5338		1.79693		2.12	2.22	1.94	2.09333		0.17	0	0	0.0566667		36.9412
Preeclampsia EO	1	0.6809	0.9053	0.9843	0.856833	0.927863	0.8796	0.8937	0.9392	0.904167	0.840615	0.94765	1.12827	1.1	0.32	0.74	0.72	1.76741	39.59	4.03	0.21	14.61	4.65148	0.0492813	3.14726
	2	0.9385	0.9512	1	0.963233	0.0370353	0.8571	1	0.9084	0.921833	0.122444	1.04491	0.196715	2.83	1.8	7.51	4.04667	1.47194	9.9	7.23	0.23	5.78667	4.8579	0.699309	6.1937
	3	0.8746	0.891	0.9984	0.921333		0.8989	0.9587	0.9779	0.945167		0.974784		0.12	0.18	2.61	0.97		5.68	4.96	0.09	3.57667		0.271202
	4	0.8428	0.955	0.9747	0.924167		0.7816	0.5949	0.9007	0.759067		1.2175		0.44	0.52	1.49	0.816667		0	0.68	0.01	0.23		3.55072
	5	0.8279	0.9619	0.9801	0.9233		0.8806	0.9837	0.9363	0.933533		0.989038		0.33	9.55	3.03	4.30333		0.87	3.5	0.29	1.55333		2.77039
	6	0.8997	0.977	0.9893	0.955333		0.8755	0.833	0.9476	0.885367		1.07903		0.4	0.07	6.25	2.24		18.65	0.7	0.19	6.51333		0.34391
	7	0.9127	0.9673	1	0.96		0.882	0.9123	0.9599	0.918067		1.04568		0.32	1.73	0.38	0.81		1.14	0.99	0.03	0.72		1.125
	8	0.9405	0.7209	0.9968	0.886067		0.9098	0.2281	0.8992	0.679033		1.30489		3.13	1.38	0.33	1.61333		26.43	0	0.13	8.85333		0.182229
	9	0.9291	0.9929	0.9595	0.9605		0.7123	0.3235	0.8221	0.6193		1.55094		0.86	0.1	0.2	0.386667		0	0	0.06	0.02		19.3333
Preeclampsia LO	1	0.5262	0.8294	0.9945	0.783367	0.771512	0.1503	0.6011	0.8974	0.5496	0.549206	1.42534	1.45851	0.08	0.06	1.73	0.623333	0.458182	0	0.26	2.85	1.03667	1.62364	0.601286	0.45765
	2	0.818	0.8297	1	0.882567	0.134613	0.3403	0.3973	0.8607	0.532767	0.103727	1.65657	0.411734	0.36	0.06	0.5	0.306667	0.335352	0	0	2.59	0.863333	0.952419	0.355212	0.456998
	3	0.904	0.8922	0.9805	0.925567		0.5466	0.5709	0.8787	0.6654		1.39099		0.69	0.07	0.85	0.536667		0	0.87	2.67	1.18		0.454802
	4	0.7924	0.0587	1	0.617033		0.5245	0.3433	0.9336	0.600467		1.02759		0.29	0	1.11	0.466667		0	0	0.86	0.286667		1.62791
	5	0.5894	0.7355	0.9779	0.7676		0.563	0.4341	0.9925	0.6632		1.15742		0.18	0.04	1.85	0.69		2.4	0.09	0.65	1.04667		0.659236
	6	0.4074	0.4202	0.9764	0.601333		0.6129	0.5409	0.937	0.696933		0.862828		0.09	0	0.16	0.0833333		0	0	6.62	2.20667		0.0377644
	7	0.2046	0.6027	0.9938	0.600367		0.1339	0.1603	0.9329	0.409033		1.46777		0.05	0	0.29	0.113333		0	0	9.53	3.17667		0.0356768
	8	0.8384	0.9109	0.9752	0.908167		0.1891	0.0877	0.873	0.383267		2.36954		0.68	0.94	2.24	1.28667		0	0	5.6	1.86667		0.689286
	9	0.823	0.8647	0.9755	0.887733		0.5526	0.197	0.9684	0.572667		1.55017		0.11	0.43	0.5	0.346667		6.52	0	0.85	2.45667		0.141113
	10	0.3693	0.5697	0.9615	0.6335		0.4944	0.076	0.9056	0.492		1.2876		0.24	0	0.73	0.323333		7.15	0	1.61	2.92		0.110731
	11	0.6996	0.9565	0.9821	0.8794		0.2087	0.4892	0.7299	0.475933		1.84774		0.08	0.46	0.25	0.263333		0	0.15	2.31	0.82		0.321138
Normal Pregnancy	1	0.8241	0.907	0.9889	0.906667	0.872943	0.2921	0.9053	0.9566	0.718	0.5569	1.26277	1.62869	0.48	2.68	6.43	3.19667	1.65667	0	1.11	9.79	3.63333	1.73267	0.879817	3.27191
	2	0.7641	0.8884	0.9835	0.878667	0.0534834	0.2694	0.5189	0.8499	0.546067	0.116943	1.60908	0.342934	0.34	0.29	0.85	0.493333	1.31726	0	0	3.28	1.09333	1.85829	0.45122	3.65649
	3	0.9828	0.8608	0.9753	0.939633		0.7161	0.5904	0.6524	0.652967		1.43902		0.03	0.21	0.11	0.116667		8.19	0.07	0.23	2.83		0.041225
	4	0.4671	0.964	0.9966	0.809233		0.84	0.3365	0.9003	0.692267		1.16896		0.04	2.85	0.67	1.18667		15.19	0	2.38	5.85667		0.202618
	5	0.6569	0.988	1	0.881633		0.1353	0.1867	0.9471	0.423033		2.08408		0.02	3.58	5.07	2.89		0	0	2.95	0.983333		2.93898
	6	0.8391	0.8859	0.9631	0.896033		0.5295	0.1429	0.519	0.397133		2.25625		0.16	0.72	5.09	1.99		1.36	0	0.02	0.46		4.32609
	7	0.5908	1	1	0.8636		0.4117	0.5218	0.7922	0.575233		1.5013		0.03	4.08	8.03	4.04667		1.67	0	0	0.556667		7.26946
	8	0.6886	0.9168	0.9866	0.864		0.4509	0.1045	0.9692	0.5082		1.70012		0	0.47	1.63	0.7		0	0	0.19	0.0633333		11.0526
	9	0.3232	0.9871	0.9761	0.762133		0.0679	0.5146	0.6896	0.424033		1.79734		0.01	1.8	0.42	0.743333		0	0	0.46	0.153333		4.84783
	10	0.8889	0.8975	0.9971	0.927833		0.6433	0.3795	0.8734	0.632067		1.46794		0.09	0.42	3.1	1.20333		3.33	0.01	1.75	1.69667		0.709234
		0.779532	0.875242	0.985535			0.591568	0.53983	0.855177					1.06225	1.46225	2.33875			8.585	0.82675	1.481
