# Supplementary material for: The trophoblast survival capacity in preeclampsia
Source: PLoS One. 2017 Nov 6;12(11):e0186909. doi: 10.1371/journal.pone.0186909 (PMC5673174; doi:10.1371/journal.pone.0186909)
Supplement: S3 File — (XLS) [file pone.0186909.s003.xls]

## Sheet: LC3B 1
GROUP	NO	IVS	STROMA	+3 Stained	+2 Stained	+1 Stained	- Stained	NUCLEI	FIBRIN	SUM OF +3,+2,+1,-, NUCLEI (=Trophoblast)	Total Sum of All	% Trophoblast of Slides	% Trophoblast of each subject	% Stained Trophoblast	% Stained Trophoblast of each subject	Relation strong staining (2,3) vs weak/no staining (1,-) per slide	Relation strong staining (2,3) vs weak/no staining (1,-) per subject	Relation Villi vs IVS per slide	Relation Villi vs IVS per subject	% Fibrin per slide	% Fibrin per subject	% Trophoblast in Villi per slide	% Trophoblast in Villi per subject
IUGR	1	75	86	0	1	25	5	0	0	31	192	0.161458	0.238021	0.83871	0.976323	0.0333333	4.34572	1.56	1.30755	0	0.00833333	0.264957	0.457878
		76	81	0	9	26	0	0	0	35	192	0.182292		1		0.346154		1.52632		0		0.301724
		62	45	2	3	63	1	0	16	69	192	0.359375		0.985507		0.078125		1.83871		0.0833333		0.605263
		81	57	0	5	49	0	0	0	54	192	0.28125		1		0.102041		1.37037		0		0.486486
		138	26	3	24	1	0	0	0	28	192	0.145833		1		27		0.391304		0		0.518519
		75	53	14	38	12	0	0	0	64	192	0.333333		1		4.33333		1.56		0		0.547009
		133	28	4	20	7	0	0	0	31	192	0.161458		1		3.42857		0.443609		0		0.525424
		95	48	13	14	22	0	0	0	49	192	0.255208		1		1.22727		1.02105		0		0.505155
		59	80	2	36	13	2	0	0	53	192	0.276042		0.962264		2.53333		2.25424		0		0.398496
		91	58	11	24	7	1	0	0	43	192	0.223958		0.976744		4.375		1.10989		0		0.425743
	2	116	25	20	2	1	1	0	27	24	192	0.125	0.216667	0.958333	0.971582	11	3.28786	0.422414	1.42443	0.140625	0.0333333	0.489796	0.414543
		62	64	11	17	25	0	1	12	54	192	0.28125		0.981481		1.12		1.90323		0.0625		0.457627
		95	49	11	18	13	3	0	3	45	192	0.234375		0.933333		1.8125		0.989474		0.015625		0.478723
		68	61	19	20	18	3	0	3	60	192	0.3125		0.95		1.85714		1.77941		0.015625		0.495868
		91	62	7	12	13	0	0	7	32	192	0.166667		1		1.46154		1.03297		0.0364583		0.340426
		108	43	6	18	12	0	0	5	36	192	0.1875		1		2		0.731481		0.0260417		0.455696
		55	83	2	27	23	1	0	1	53	192	0.276042		0.981132		1.20833		2.47273		0.00520833		0.389706
		49	97	12	16	10	0	2	6	40	192	0.208333		0.95		2.8		2.79592		0.03125		0.291971
		78	68	13	19	14	0	0	0	46	192	0.239583		1		2.28571		1.46154		0		0.403509
		116	50	2	20	3	0	1	0	26	192	0.135417		0.961538		7.33333		0.655172		0		0.342105
	3	112	46	34	0	0	0	0	0	34	192	0.177083	0.308813	1	0.960802	0	9.30368	0.714286	2.23688	0	0.00631614	0.425	0.492209
		64	56	8	63	0	1	0	0	72	192	0.375		0.986111		71		2		0		0.5625
		66	57	21	29	4	4	0	8	58	189	0.306878		0.931034		6.25		1.74242		0.042328		0.504348
		113	44	16	8	10	1	0	0	35	192	0.182292		0.971429		2.18182		0.699115		0		0.443038
		39	70	33	22	28	0	0	0	83	192	0.432292		1		1.96429		3.92308		0		0.542484
		36	79	3	27	43	4	0	0	77	192	0.401042		0.948052		0.638298		4.33333		0		0.49359
		66	64	11	20	25	6	0	0	62	192	0.322917		0.903226		1		1.90909		0		0.492063
		116	32	19	18	7	0	0	0	44	192	0.229167		1		5.28571		0.655172		0		0.578947
		40	78	26	20	16	8	0	4	70	192	0.364583		0.885714		1.91667		3.7		0.0208333		0.472973
		52	83	12	30	14	1	0	0	57	192	0.296875		0.982456		2.8		2.69231		0		0.407143
	4	121	31	33	5	1	1	0	0	40	192	0.208333	0.244727	0.975	0.984049	19	6.8602	0.586777	1.59784	0	0.00208333	0.56338	0.424757
		62	66	16	17	7	0	0	0	40	168	0.238095		1		4.71429		1.70968		0		0.377358
		103	63	4	13	9	0	0	0	26	192	0.135417		1		1.88889		0.864078		0		0.292135
		89	51	1	8	42	1	0	0	52	192	0.270833		0.980769		0.209302		1.1573		0		0.504854
		84	61	9	31	3	0	0	0	43	188	0.228723		1		13.3333		1.2381		0		0.413462
		55	89	5	19	21	2	0	0	47	191	0.246073		0.957447		1.04348		2.47273		0		0.345588
		52	76	8	27	29	0	0	0	64	192	0.333333		1		1.2069		2.69231		0		0.457143
		49	78	17	41	3	0	0	4	61	192	0.317708		1		19.3333		2.83673		0.0208333		0.438849
		78	59	0	6	45	4	0	0	55	192	0.286458		0.927273		0.122449		1.46154		0		0.482456
		98	59	19	12	4	0	0	0	35	192	0.182292		1		7.75		0.959184		0		0.37234
	5	83	63	9	13	25	0	0	0	47	193	0.243523	0.286982	1	0.955281	0.88	0.339713	1.3253	3.73472	0	0.0410865	0.427273	0.41063
		75	72	5	1	38	1	1	0	46	193	0.238342		0.956522		0.153846		1.57333		0		0.389831
		32	119	0	0	29	4	0	8	33	192	0.171875		0.878788		0		4.75		0.0416667		0.217105
		54	91	1	2	36	1	0	8	40	193	0.207254		0.975		0.0810811		2.42593		0.0414508		0.305344
		40	93	1	3	52	0	0	3	56	192	0.291667		1		0.0769231		3.725		0.015625		0.375839
		56	57	0	5	59	3	2	10	69	192	0.359375		0.927536		0.0806452		2.25		0.0520833		0.547619
		14	106	0	0	58	1	0	14	59	193	0.305699		0.983051		0		11.7857		0.0725389		0.357576
		44	55	6	34	23	1	2	27	66	192	0.34375		0.954545		1.66667		2.75		0.140625		0.545455
		40	74	0	4	67	2	0	5	73	192	0.380208		0.972603		0.057971		3.675		0.0260417		0.496599
		46	79	6	12	39	6	0	4	63	192	0.328125		0.904762		0.4		3.08696		0.0208333		0.443662
	6	87	32	3	9	21	1	0	0	34	153	0.222222	0.285315	0.970588	0.840171	0.545455	0.314493	0.758621	2.39312	0	0.0520833	0.515152	0.480575
		10	41	0	6	31	2	1	0	40	91	0.43956		0.925		0.181818		8.1		0		0.493827
		47	81	0	8	46	7	3	0	64	192	0.333333		0.84375		0.150943		3.08511		0		0.441379
		72	54	0	7	50	9	0	0	66	192	0.34375		0.863636		0.118644		1.66667		0		0.55
		42	87	0	4	43	9	3	4	59	192	0.307292		0.79661		0.0769231		3.47619		0.0208333		0.40411
		62	48	0	1	40	12	2	27	55	192	0.286458		0.745455		0.0192308		1.66129		0.140625		0.533981
		51	63	0	10	40	8	5	15	63	192	0.328125		0.793651		0.208333		2.47059		0.078125		0.5
		78	42	2	12	43	2	0	13	59	192	0.307292		0.966102		0.311111		1.29487		0.0677083		0.584158
		92	33	0	9	6	5	6	41	26	192	0.135417		0.576923		0.818182		0.641304		0.213542		0.440678
		94	48	2	8	13	1	1	0	25	167	0.149701		0.92		0.714286		0.776596		0		0.342466
	7	137	21	24	10	0	0	0	0	34	192	0.177083	0.229167	1	0.989299	0	2.1455	0.40146	1.50969	0	0.00208333	0.618182	0.434511
		79	65	20	13	10	1	0	4	44	192	0.229167		0.977273		3		1.37975		0.0208333		0.40367
		107	54	5	26	0	0	0	0	31	192	0.161458		1		0		0.794393		0		0.364706
		51	78	22	34	7	0	0	0	63	192	0.328125		1		8		2.76471		0		0.446809
		59	86	7	17	23	0	0	0	47	192	0.244792		1		1.04348		2.25424		0		0.353383
		84	68	13	11	15	1	0	0	40	192	0.208333		0.975		1.5		1.28571		0		0.37037
		78	77	2	7	27	1	0	0	37	192	0.192708		0.972973		0.321429		1.46154		0		0.324561
		45	75	3	12	57	0	0	0	72	192	0.375		1		0.263158		3.26667		0		0.489796
		92	59	7	8	26	0	0	0	41	192	0.213542		1		0.576923		1.08696		0		0.41
		137	24	20	7	3	1	0	0	31	192	0.161458		0.967742		6.75		0.40146		0		0.563636
	8	37	98	12	14	23	1	0	7	50	192	0.260417	0.284622	0.98	0.896824	1.08333	0.503939	4	8.44894	0.0364583	0.0114476	0.337838	0.348151
		26	86	3	17	54	6	0	0	80	192	0.416667		0.925		0.333333		6.38462		0		0.481928
		7	134	8	23	20	0	0	2	51	194	0.262887		1		1.55		26.4286		0.0103093		0.275676
		32	85	13	29	32	1	0	0	75	192	0.390625		0.986667		1.27273		5		0		0.46875
		25	119	4	6	35	3	0	0	48	192	0.25		0.9375		0.263158		6.68		0		0.287425
		31	106	2	2	47	4	0	0	55	192	0.286458		0.927273		0.0784314		5.19355		0		0.341615
		65	89	1	3	28	6	0	0	38	192	0.197917		0.842105		0.117647		1.95385		0		0.299213
		58	60	3	4	60	7	0	0	74	192	0.385417		0.905405		0.104478		2.31034		0		0.552239
		13	138	3	0	17	8	0	13	28	192	0.145833		0.714286		0.12		12.7692		0.0677083		0.168675
		13	131	1	4	31	12	0	0	48	192	0.25		0.75		0.116279		13.7692		0		0.268156
	9	85	70	0	0	33	3	0	4	36	195	0.184615	0.189295	0.916667	0.854122	0	0.0424603	1.24706	2.23073	0.0205128	0.0478846	0.339623	0.306816
		71	86	0	0	25	8	0	2	33	192	0.171875		0.757576		0		1.67606		0.0104167		0.277311
		49	85	3	0	24	4	0	27	31	192	0.161458		0.870968		0.107143		2.36735		0.140625		0.267241
		85	55	0	0	36	9	0	7	45	192	0.234375		0.8		0		1.17647		0.0364583		0.45
		70	75	0	0	29	8	0	10	37	192	0.192708		0.783784		0		1.6		0.0520833		0.330357
		26	102	0	8	34	2	0	20	44	192	0.229167		0.954545		0.222222		5.61538		0.104167		0.30137
		71	80	0	0	30	3	0	8	33	192	0.171875		0.909091		0		1.59155		0.0416667		0.292035
		58	100	0	0	29	5	0	0	34	192	0.177083		0.852941		0		2.31034		0		0.253731
		81	78	0	2	14	7	0	10	23	192	0.119792		0.695652		0.0952381		1.24691		0.0520833		0.227723
		42	98	0	0	48	0	0	4	48	192	0.25		1		0		3.47619		0.0208333		0.328767
	10	45	75	2	15	26	4	0	25	47	192	0.244792	0.194271	0.914894	0.9083	0.566667	2.12472	2.71111	1.55793	0.130208	0.0557292	0.385246	0.358803
		124	44	17	5	2	0	0	0	24	192	0.125		1		11		0.548387		0		0.352941
		103	56	14	2	3	2	0	12	21	192	0.109375		0.904762		3.2		0.747573		0.0625		0.272727
		89	66	20	7	8	0	0	2	35	192	0.182292		1		3.375		1.13483		0.0104167		0.346535
		75	56	0	6	27	1	0	27	34	192	0.177083		0.970588		0.214286		1.2		0.140625		0.377778
		93	53	0	7	31	4	0	4	42	192	0.21875		0.904762		0.2		1.02151		0.0208333		0.442105
		40	72	1	5	46	5	0	23	57	192	0.296875		0.912281		0.117647		3.225		0.119792		0.44186
		69	76	6	15	14	8	0	4	43	192	0.223958		0.813953		0.954545		1.72464		0.0208333		0.361345
		66	87	4	14	9	9	0	3	36	192	0.1875		0.75		1		1.86364		0.015625		0.292683
		77	74	2	11	18	3	0	7	34	192	0.177083		0.911765		0.619048		1.4026		0.0364583		0.314815
Preeclampsia EO	1	70	57	0	0	28	19	0	18	47	192	0.244792	0.253125	0.595745	0.68093	0	1.10039	1.48571	2.46071	0.09375	0.121875	0.451923	0.47883
		41	95	1	0	27	14	0	14	42	192	0.21875		0.666667		0.0243902		3.34146		0.0729167		0.306569
		26	77	0	0	41	12	2	34	55	192	0.286458		0.745455		0		5.07692		0.177083		0.416667
		55	54	9	15	39	11	1	8	75	192	0.390625		0.84		0.48		2.34545		0.0416667		0.581395
		23	74	0	0	25	25	0	45	50	192	0.260417		0.5		0		5.3913		0.234375		0.403226
		93	28	0	3	29	19	0	20	51	192	0.265625		0.627451		0.0625		0.849462		0.104167		0.64557
		96	33	34	12	2	3	0	12	51	192	0.265625		0.941176		9.2		0.875		0.0625		0.607143
		55	76	2	3	15	20	0	21	40	192	0.208333		0.5		0.142857		2.10909		0.109375		0.344828
		37	56	0	1	25	19	1	53	46	192	0.239583		0.565217		0.0227273		2.75676		0.276042		0.45098
		133	21	6	9	9	5	0	9	29	192	0.151042		0.827586		1.07143		0.37594		0.046875		0.58
	2	117	27	11	19	18	0	0	0	48	192	0.25	0.352604	1	0.938504	1.66667	2.8269	0.641026	1.24264	0	0.0239583	0.64	0.67769
		99	25	17	13	16	10	3	9	59	192	0.307292		0.779661		1.15385		0.848485		0.046875		0.702381
		76	38	13	26	27	6	1	5	73	192	0.380208		0.90411		1.18182		1.46053		0.0260417		0.657658
		75	40	10	10	46	7	0	4	73	192	0.380208		0.90411		0.377358		1.50667		0.0208333		0.646018
		94	38	13	14	19	3	2	9	51	192	0.265625		0.901961		1.22727		0.946809		0.046875		0.573034
		68	30	5	12	69	2	1	5	89	192	0.463542		0.966292		0.239437		1.75		0.0260417		0.747899
		89	30	33	22	18	0	0	0	73	192	0.380208		1		3.05556		1.1573		0		0.708738
		123	20	37	7	3	0	1	1	48	192	0.25		0.979167		14.6667		0.552846		0.00520833		0.705882
		81	32	20	21	26	1	1	10	69	192	0.359375		0.971014		1.51852		1.24691		0.0520833		0.683168
		57	38	22	48	22	0	2	3	94	192	0.489583		0.978723		3.18182		2.31579		0.015625		0.712121
	3	38	32	0	4	68	12	1	37	85	192	0.442708	0.314062	0.847059	0.874559	0.05	0.120129	3.07895	2.89893	0.192708	0.0390625	0.726496	0.524857
		56	94	0	1	34	7	0	0	42	192	0.21875		0.833333		0.0243902		2.42857		0		0.308824
		35	69	0	1	73	2	0	12	76	192	0.395833		0.973684		0.0133333		4.14286		0.0625		0.524138
		16	107	0	0	52	0	0	17	52	192	0.270833		1		0		9.9375		0.0885417		0.327044
		71	64	0	14	29	6	0	8	49	192	0.255208		0.877551		0.4		1.59155		0.0416667		0.433628
		97	40	0	4	47	4	0	0	55	192	0.286458		0.927273		0.0784314		0.979381		0		0.578947
		39	70	0	0	66	17	0	0	83	192	0.432292		0.795181		0		3.92308		0		0.542484
		84	40	1	4	51	11	1	0	68	192	0.354167		0.823529		0.0806452		1.28571		0		0.62963
		87	47	1	9	42	6	0	0	58	192	0.302083		0.896552		0.208333		1.2069		0		0.552381
		135	21	2	7	18	8	0	1	35	192	0.182292		0.771429		0.346154		0.414815		0.00520833		0.625
	4	50	60	0	1	40	4	1	36	46	192	0.239583	0.254111	0.891304	0.84283	0.0227273	0.436922	2.12	1.34104	0.1875	0.0373679	0.433962	0.488097
		105	32	5	11	28	11	0	0	55	192	0.286458		0.8		0.410256		0.828571		0		0.632184
		69	47	0	30	41	2	0	3	73	192	0.380208		0.972603		0.697674		1.73913		0.015625		0.608333
		59	67	0	0	58	5	0	3	63	192	0.328125		0.920635		0		2.20339		0.015625		0.484615
		93	72	1	0	13	11	0	2	25	192	0.130208		0.56		0.0416667		1.04301		0.0104167		0.257732
		65	51	1	21	39	9	0	6	70	192	0.364583		0.871429		0.458333		1.86154		0.03125		0.578512
		73	68	7	15	8	9	0	12	39	192	0.203125		0.769231		1.29412		1.46575		0.0625		0.364486
		103	55	2	3	20	7	0	2	32	192	0.166667		0.78125		0.185185		0.84466		0.0104167		0.367816
		126	26	14	8	24	3	0	4	49	205	0.239024		0.938776		0.814815		0.595238		0.0195122		0.653333
		110	39	4	8	24	3	0	4	39	192	0.203125		0.923077		0.444444		0.709091		0.0208333		0.5
	5	37	78	4	15	50	0	0	8	69	192	0.359375	0.330729	1	0.827897	0.38	0.334446	3.97297	2.38263	0.0416667	0.0135417	0.469388	0.530775
		42	65	0	2	68	7	0	8	77	192	0.401042		0.909091		0.0266667		3.38095		0.0416667		0.542254
		37	84	0	0	71	0	0	0	71	192	0.369792		1		0		4.18919		0		0.458065
		54	63	0	23	47	5	0	0	75	192	0.390625		0.933333		0.442308		2.55556		0		0.543478
		66	64	14	5	37	6	0	0	62	192	0.322917		0.903226		0.44186		1.90909		0		0.492063
		49	75	0	0	57	11	0	0	68	192	0.354167		0.838235		0		2.91837		0		0.475524
		125	17	10	10	24	0	0	6	44	192	0.229167		1		0.833333		0.488		0.03125		0.721311
		67	59	0	0	39	25	0	2	64	192	0.333333		0.609375		0		1.83582		0.0104167		0.520325
		127	30	5	14	16	0	0	0	35	192	0.182292		1		1.1875		0.511811		0		0.538462
		62	58	0	2	4	57	7	2	70	192	0.364583		0.0857143		0.0327869		2.06452		0.0104167		0.546875
	6	74	52	1	11	44	3	0	7	59	192	0.307292	0.274479	0.949153	0.899695	0.255319	0.395921	1.5	2.36571	0.0364583	0.0421875	0.531532	0.461619
		19	82	12	16	30	7	0	26	65	192	0.338542		0.892308		0.756757		7.73684		0.135417		0.442177
		69	49	0	15	37	3	0	19	55	192	0.286458		0.945455		0.375		1.50725		0.0989583		0.528846
		71	58	0	2	53	3	0	5	58	192	0.302083		0.948276		0.0357143		1.6338		0.0260417		0.5
		105	38	12	18	19	0	0	0	49	192	0.255208		1		1.57895		0.828571		0		0.563218
		52	96	2	0	41	0	1	0	44	192	0.229167		0.977273		0.0487805		2.69231		0		0.314286
		52	73	6	3	53	5	0	0	67	192	0.348958		0.925373		0.155172		2.69231		0		0.478571
		83	51	8	9	32	9	0	0	58	192	0.302083		0.844828		0.414634		1.31325		0		0.53211
		116	46	0	5	19	6	0	0	30	192	0.15625		0.8		0.2		0.655172		0		0.394737
		41	85	2	3	25	11	1	24	42	192	0.21875		0.714286		0.138889		3.09756		0.125		0.330709
	7	55	63	1	6	52	9	0	6	68	192	0.354167	0.309984	0.867647	0.91273	0.114754	0.324175	2.38182	2.59587	0.03125	0.0516819	0.519084	0.500045
		65	41	1	13	61	3	0	8	78	192	0.40625		0.961538		0.21875		1.83077		0.0416667		0.655462
		91	40	0	25	28	1	0	7	54	192	0.28125		0.981481		0.862069		1.03297		0.0364583		0.574468
		64	43	0	3	70	11	0	1	84	192	0.4375		0.869048		0.037037		1.98438		0.00520833		0.661417
		59	53	0	2	55	11	0	12	68	192	0.354167		0.838235		0.030303		2.05085		0.0625		0.561983
		73	54	4	8	33	0	0	3	45	175	0.257143		1		0.363636		1.35616		0.0171429		0.454545
		71	71	6	13	19	1	0	12	39	193	0.202073		0.974359		0.95		1.5493		0.0621762		0.354545
		62	73	2	8	33	5	0	9	48	192	0.25		0.895833		0.263158		1.95161		0.046875		0.396694
		67	67	2	3	42	7	1	3	55	192	0.286458		0.854545		0.102041		1.8209		0.015625		0.45082
		14	88	3	9	34	6	0	38	52	192	0.270833		0.884615		0.3		10		0.197917		0.371429
	8	59	66	12	15	16	2	0	22	45	192	0.234375	0.237954	0.955556	0.935853	1.5	1.36612	1.88136	2.73205	0.114583	0.0125	0.405405	0.360565
		89	60	9	7	27	0	0	0	43	192	0.223958		1		0.592593		1.1573		0		0.417476
		51	97	15	6	20	1	0	2	42	192	0.21875		0.97619		1		2.72549		0.0104167		0.302158
		46	77	15	37	16	1	0	0	69	192	0.359375		0.985507		3.05882		3.17391		0		0.472603
		61	109	6	12	4	0	0	0	22	192	0.114583		1		4.5		2.14754		0		0.167939
		50	97	12	15	14	0	0	0	41	188	0.218085		1		1.92857		2.76		0		0.297101
		31	115	2	1	29	14	0	0	46	192	0.239583		0.695652		0.0697674		5.19355		0		0.285714
		30	109	0	2	47	4	0	0	53	192	0.276042		0.924528		0.0392157		5.4		0		0.32716
		59	74	8	15	32	4	0	0	59	192	0.307292		0.932203		0.638889		2.25424		0		0.443609
		118	38	5	4	23	4	0	0	36	192	0.1875		0.888889		0.333333		0.627119		0		0.486486
	9	136	30	12	9	5	0	0	0	26	192	0.135417	0.166782	1	0.940475	4.2	3.13164	0.411765	1.1665	0	0.00260417	0.464286	0.388231
		149	30	9	1	3	0	0	0	13	192	0.0677083		1		3.33333		0.288591		0		0.302326
		144	28	10	7	3	0	0	0	20	192	0.104167		1		5.66667		0.333333		0		0.416667
		111	60	0	7	12	2	0	0	21	192	0.109375		0.904762		0.5		0.72973		0		0.259259
		91	48	7	39	3	0	0	0	49	188	0.260638		1		15.3333		1.06593		0		0.505155
		105	49	4	4	23	5	0	2	36	192	0.1875		0.861111		0.285714		0.809524		0.0104167		0.423529
		29	106	0	2	47	5	0	3	54	192	0.28125		0.907407		0.0384615		5.51724		0.015625		0.3375
		88	57	1	25	15	6	0	0	47	192	0.244792		0.87234		1.2381		1.18182		0		0.451923
		109	64	2	4	12	1	0	0	19	192	0.0989583		0.947368		0.461538		0.761468		0		0.228916
		122	35	4	3	24	3	0	0	34	191	0.17801		0.911765		0.259259		0.565574		0		0.492754
	10	41	88	4	17	13	3	0	26	37	192	0.192708	0.167187	0.918919	0.929144	1.3125	0.855533	3.04878	2.92874	0.135417	0.0276042	0.296	0.273295
		34	108	6	22	19	2	0	1	49	192	0.255208		0.959184		1.33333		4.61765		0.00520833		0.312102
		58	99	18	6	11	0	0	0	35	192	0.182292		1		2.18182		2.31034		0		0.261194
		58	98	18	6	11	0	0	1	35	192	0.182292		1		2.18182		2.2931		0.00520833		0.263158
		61	92	8	1	25	5	0	0	39	192	0.203125		0.871795		0.3		2.14754		0		0.29771
		28	114	0	4	45	1	0	0	50	192	0.260417		0.98		0.0869565		5.85714		0		0.304878
		171	10	0	1	5	4	0	1	10	192	0.0520833		0.6		0.111111		0.116959		0.00520833		0.5
		34	126	1	3	17	0	0	11	21	192	0.109375		1		0.235294		4.32353		0.0572917		0.142857
		45	108	4	6	15	1	0	13	26	192	0.135417		0.961538		0.625		2.97778		0.0677083		0.19403
		74	99	2	1	16	0	0	0	19	192	0.0989583		1		0.1875		1.59459		0		0.161017
Preeclampsia LO	1	27	103	0	1	31	9	3	18	44	192	0.229167	0.15044	0.727273	0.526245	0.025	0.075067	5.44444	2.19286	0.09375	0.121864	0.29932	0.272453
		40	75	0	2	12	21	2	40	37	192	0.192708		0.378378		0.0606061		2.8		0.208333		0.330357
		64	79	0	1	12	20	1	15	34	192	0.177083		0.382353		0.03125		1.76562		0.078125		0.300885
		67	77	0	1	17	22	1	7	41	192	0.213542		0.439024		0.025641		1.76119		0.0364583		0.347458
		38	57	3	2	5	5	0	82	15	192	0.078125		0.666667		0.5		1.89474		0.427083		0.208333
		58	98	0	0	7	14	0	15	21	192	0.109375		0.333333		0		2.05172		0.078125		0.176471
		84	60	1	0	23	9	2	13	35	192	0.182292		0.685714		0.03125		1.13095		0.0677083		0.368421
		63	89	0	0	4	5	0	31	9	192	0.046875		0.444444		0		1.55556		0.161458		0.0918367
		146	31	0	1	8	5	1	2	15	194	0.0773196		0.6		0.0769231		0.315068		0.0103093		0.326087
		43	100	0	0	23	12	3	11	38	192	0.197917		0.605263		0		3.2093		0.0572917		0.275362
	2	54	70	2	3	43	9	1	10	58	192	0.302083	0.255208	0.827586	0.818022	0.0961538	0.357516	2.37037	3.03238	0.0520833	0.071875	0.453125	0.391836
		22	93	0	8	29	10	2	28	49	192	0.255208		0.755102		0.205128		6.45455		0.145833		0.34507
		55	85	1	3	33	7	2	6	46	192	0.239583		0.804348		0.1		2.38182		0.03125		0.351145
		58	83	0	3	33	11	1	3	48	192	0.25		0.75		0.0681818		2.25862		0.015625		0.366412
		38	64	8	11	28	4	2	37	53	192	0.276042		0.886792		0.59375		3.07895		0.192708		0.452991
		80	60	8	11	28	3	2	0	52	192	0.270833		0.903846		0.612903		1.4		0		0.464286
		27	115	0	0	20	7	0	23	27	192	0.140625		0.740741		0		5.25926		0.119792		0.190141
		35	82	9	22	37	3	0	4	71	192	0.369792		0.957746		0.775		4.37143		0.0208333		0.464052
		70	55	0	3	34	12	2	16	51	192	0.265625		0.72549		0.0652174		1.51429		0.0833333		0.481132
		81	65	8	10	11	6	0	11	35	192	0.182292		0.828571		1.05882		1.23457		0.0572917		0.35
	3	71	32	21	26	20	2	1	19	70	192	0.364583	0.241602	0.957143	0.903982	2.13636	0.69406	1.43662	2.19044	0.0989583	0.195701	0.686275	0.468452
		51	46	3	16	36	2	3	35	60	192	0.3125		0.916667		0.5		2.07843		0.182292		0.566038
		44	54	1	7	38	4	4	30	54	182	0.296703		0.851852		0.190476		2.45455		0.164835		0.5
		86	30	8	11	33	7	1	16	60	192	0.3125		0.866667		0.475		1.04651		0.0833333		0.666667
		75	38	1	4	49	10	1	14	65	192	0.338542		0.830769		0.0847458		1.37333		0.0729167		0.631068
		63	38	0	7	27	4	1	52	39	192	0.203125		0.871795		0.225806		1.22222		0.270833		0.506494
		44	88	2	6	14	1	1	29	24	185	0.12973		0.916667		0.533333		2.54545		0.156757		0.214286
		19	61	1	6	19	2	1	83	29	192	0.151042		0.896552		0.333333		4.73684		0.432292		0.322222
		40	94	6	12	13	0	1	26	32	192	0.166667		0.96875		1.38462		3.15		0.135417		0.253968
		43	53	3	11	12	1	0	69	27	192	0.140625		0.962963		1.07692		1.86047		0.359375		0.3375
	4	71	76	10	7	18	7	3	0	45	192	0.234375	0.221354	0.777778	0.792407	0.68	0.288192	1.70423	1.15831	0	0.00520833	0.371901	0.465138
		126	36	0	1	13	16	0	0	30	192	0.15625		0.466667		0.0344828		0.52381		0		0.454545
		84	65	1	0	20	21	1	0	43	192	0.223958		0.488372		0.0243902		1.28571		0		0.398148
		86	52	1	1	35	10	0	7	47	192	0.244792		0.787234		0.0444444		1.15116		0.0364583		0.474747
		120	34	4	2	25	7	0	0	38	192	0.197917		0.815789		0.1875		0.6		0		0.527778
		119	28	11	1	26	5	0	2	43	192	0.223958		0.883721		0.387097		0.596639		0.0104167		0.605634
		140	25	7	3	14	2	0	1	26	192	0.135417		0.923077		0.625		0.364286		0.00520833		0.509804
		102	51	0	0	35	3	1	0	39	192	0.203125		0.897436		0		0.882353		0		0.433333
		69	61	8	11	37	6	0	0	62	192	0.322917		0.903226		0.44186		1.78261		0		0.504065
		52	88	3	13	35	0	1	0	52	192	0.270833		0.980769		0.457143		2.69231		0		0.371429
	5	64	54	1	39	20	14	0	0	74	192	0.385417	0.435417	0.810811	0.58943	1.17647	0.182646	2	2.68766	0	0.00520833	0.578125	0.62087
		42	59	0	18	73	0	0	0	91	192	0.473958		1		0.246575		3.57143		0		0.606667
		43	53	4	3	61	28	0	0	96	192	0.5		0.708333		0.0786517		3.46512		0		0.644295
		32	67	2	1	56	33	1	0	93	192	0.484375		0.634409		0.0337079		5		0		0.58125
		43	55	0	0	0	90	0	4	90	192	0.46875		0		0		3.37209		0.0208333		0.62069
		56	57	1	2	52	23	0	1	78	192	0.40625		0.705128		0.04		2.41071		0.00520833		0.577778
		76	33	0	0	28	55	0	0	83	192	0.432292		0.337349		0		1.52632		0		0.715517
		58	49	0	3	46	32	0	4	81	192	0.421875		0.604938		0.0384615		2.24138		0.0208333		0.623077
		75	41	1	3	28	43	0	1	75	192	0.390625		0.426667		0.056338		1.54667		0.00520833		0.646552
		70	47	5	5	40	24	1	0	75	192	0.390625		0.666667		0.15625		1.74286		0		0.614754
	6	79	56	8	15	26	6	2	0	57	192	0.296875	0.320112	0.859649	0.407436	0.71875	0.0883036	1.43038	3.02805	0	0.0147669	0.504425	0.47409
		98	39	0	0	23	32	0	0	55	192	0.286458		0.418182		0		0.959184		0		0.585106
		36	72	4	0	59	21	0	0	84	192	0.4375		0.75		0.05		4.33333		0		0.538462
		29	84	0	0	11	62	0	6	73	192	0.380208		0.150685		0		5.41379		0.03125		0.464968
		103	29	4	0	30	10	0	16	44	192	0.229167		0.772727		0.1		0.708738		0.0833333		0.60274
		47	60	0	0	9	75	1	0	85	192	0.442708		0.105882		0		3.08511		0		0.586207
		40	69	0	0	28	55	0	0	83	192	0.432292		0.337349		0		3.8		0		0.546053
		48	73	0	1	11	59	0	0	71	192	0.369792		0.169014		0.0142857		3		0		0.493056
		24	74	0	0	4	12	0	1	16	115	0.13913		0.25		0		3.75		0.00869565		0.177778
		25	72	0	0	6	17	0	3	23	123	0.186992		0.26087		0		3.8		0.0243902		0.242105
	7	117	50	0	5	7	11	0	3	23	193	0.119171	0.255162	0.521739	0.204566	0.277778	0.0518051	0.623932	1.48372	0.015544	0.0234294	0.315068	0.484243
		88	70	0	0	0	29	0	5	29	192	0.151042		0		0		1.125		0.0260417		0.292929
		143	19	0	3	3	22	1	0	29	191	0.151832		0.206897		0.12		0.335664		0		0.604167
		109	27	0	0	0	52	0	4	52	192	0.270833		0		0		0.724771		0.0208333		0.658228
		92	49	0	0	4	51	0	0	55	196	0.280612		0.0727273		0		1.13043		0		0.528846
		66	53	0	4	48	18	1	2	71	192	0.369792		0.732394		0.0606061		1.87879		0.0104167		0.572581
		52	51	0	1	6	77	0	5	84	192	0.4375		0.0833333		0.0120482		2.59615		0.0260417		0.622222
		51	66	0	0	0	68	0	7	68	192	0.354167		0		0		2.62745		0.0364583		0.507463
		52	104	0	0	1	34	0	1	35	192	0.182292		0.0285714		0		2.67308		0.00520833		0.251799
		82	47	2	0	16	26	1	18	45	192	0.234375		0.4		0.047619		1.12195		0.09375		0.48913
	8	39	107	2	21	6	2	4	11	35	192	0.182292	0.227083	0.828571	0.838424	2.875	0.675066	3.64103	2.55396	0.0572917	0.0260417	0.246479	0.347254
		89	58	6	14	17	7	1	0	45	192	0.234375		0.822222		0.833333		1.1573		0		0.436893
		65	69	3	8	35	1	7	4	54	192	0.28125		0.851852		0.305556		1.89231		0.0208333		0.439024
		43	90	5	14	35	1	1	3	56	192	0.291667		0.964286		0.527778		3.39535		0.015625		0.383562
		44	98	3	11	27	4	5	0	50	192	0.260417		0.82		0.451613		3.36364		0		0.337838
		71	70	4	5	28	7	4	3	48	192	0.25		0.770833		0.257143		1.66197		0.015625		0.40678
		41	105	0	11	20	0	3	12	34	192	0.177083		0.911765		0.55		3.39024		0.0625		0.244604
		33	110	3	9	24	1	3	9	40	192	0.208333		0.9		0.48		4.54545		0.046875		0.266667
		78	66	0	5	25	3	7	8	40	192	0.208333		0.75		0.178571		1.35897		0.0416667		0.377358
		90	68	2	5	19	5	3	0	34	192	0.177083		0.764706		0.291667		1.13333		0		0.333333
	9	79	52	0	14	33	2	0	12	49	192	0.255208	0.266874	0.959184	0.823001	0.4	0.111812	1.27848	2.16511	0.0625	0.00989583	0.485149	0.44729
		67	87	0	0	31	4	1	2	36	192	0.1875		0.861111		0		1.83582		0.0104167		0.292683
		67	78	0	8	29	7	0	0	44	189	0.232804		0.840909		0.222222		1.8209		0		0.360656
		65	86	1	8	22	5	2	3	38	192	0.197917		0.815789		0.333333		1.90769		0.015625		0.306452
		23	139	0	3	19	8	0	0	30	192	0.15625		0.733333		0.111111		7.34783		0		0.177515
		84	51	0	0	34	18	6	0	58	193	0.300518		0.586207		0		1.29762		0		0.53211
		85	26	0	1	68	9	3	0	81	192	0.421875		0.851852		0.012987		1.25882		0		0.757009
		69	56	0	0	50	6	11	0	67	192	0.348958		0.746269		0		1.78261		0		0.544715
		101	36	0	0	49	6	0	0	55	192	0.286458		0.890909		0		0.90099		0		0.604396
		59	77	0	2	49	3	0	2	54	192	0.28125		0.944444		0.0384615		2.22034		0.0104167		0.412214
	10	65	72	0	0	0	55	0	0	55	192	0.286458	0.30625	0	0.369289	0	0.236195	1.95385	2.63488	0	0.009375	0.433071	0.498253
		32	111	0	0	0	49	0	0	49	192	0.255208		0		0		5		0		0.30625
		61	58	0	0	0	73	0	0	73	192	0.380208		0		0		2.14754		0		0.557252
		62	57	0	0	0	63	0	10	63	192	0.328125		0		0		1.93548		0.0520833		0.525
		40	82	1	0	0	69	0	0	70	192	0.364583		0.0142857		0.0144928		3.8		0		0.460526
		121	37	0	10	5	19	0	0	34	192	0.177083		0.441176		0.416667		0.586777		0		0.478873
		23	96	0	0	49	23	1	0	73	192	0.380208		0.671233		0		7.34783		0		0.431953
		61	50	6	18	34	15	0	8	73	192	0.380208		0.794521		0.489796		2.01639		0.0416667		0.593496
		123	26	8	12	21	2	0	0	43	192	0.223958		0.953488		0.869565		0.560976		0		0.623188
		96	41	12	8	25	10	0	0	55	192	0.286458		0.818182		0.571429		1		0		0.572917
	11	39	91	0	1	21	8	3	29	33	192	0.171875	0.215799	0.666667	0.699647	0.0344828	0.0788918	3.17949	2.29223	0.151042	0.131708	0.266129	0.375801
		45	97	1	8	22	1	5	19	37	198	0.186869		0.837838		0.391304		2.97778		0.0959596		0.276119
		40	78	2	3	39	5	0	25	49	192	0.255208		0.897959		0.113636		3.175		0.130208		0.385827
		58	75	0	0	25	2	0	16	27	176	0.153409		0.925926		0		1.75862		0.0909091		0.264706
		94	51	0	5	20	2	5	15	32	192	0.166667		0.78125		0.227273		0.882979		0.078125		0.385542
		71	81	0	0	16	15	2	7	33	192	0.171875		0.484848		0		1.60563		0.0364583		0.289474
		48	40	0	0	27	36	0	41	63	192	0.328125		0.428571		0		2.14583		0.213542		0.61165
		32	64	0	1	30	15	1	49	47	192	0.244792		0.659574		0.0222222		3.46875		0.255208		0.423423
		50	69	0	0	26	12	0	35	38	192	0.197917		0.684211		0		2.14		0.182292		0.35514
		68	54	0	0	34	13	7	16	54	192	0.28125		0.62963		0		1.58824		0.0833333		0.5
Normal Pregnancy	1	29	103	2	3	42	3	0	8	50	190	0.263158	0.24767	0.94	0.824055	0.111111	0.479693	5.27586	2.6471	0.0421053	0.049523	0.326797	0.438497
		101	47	0	3	23	3	0	15	29	192	0.151042		0.896552		0.115385		0.752475		0.078125		0.381579
		35	94	0	4	38	8	0	13	50	192	0.260417		0.84		0.0869565		4.11429		0.0677083		0.347222
		29	112	0	18	25	6	0	2	49	192	0.255208		0.877551		0.580645		5.55172		0.0104167		0.304348
		59	73	7	26	15	6	3	3	57	192	0.296875		0.842105		1.57143		2.20339		0.015625		0.438462
		32	93	0	0	30	19	0	18	49	192	0.255208		0.612245		0		4.4375		0.09375		0.34507
		60	51	0	0	31	16	0	34	47	192	0.244792		0.659574		0		1.63333		0.177083		0.479592
		96	39	1	1	41	14	0	0	57	192	0.296875		0.754386		0.0363636		1		0		0.59375
		138	19	8	15	9	3	0	0	35	192	0.182292		0.914286		1.91667		0.391304		0		0.648148
		90	48	6	8	33	4	1	2	52	192	0.270833		0.903846		0.378378		1.11111		0.0104167		0.52
	2	86	60	1	1	16	19	3	6	40	192	0.208333	0.306047	0.45	0.764065	0.0571429	0.335582	1.16279	1.90709	0.03125	0.0525702	0.4	0.517871
		35	54	3	7	35	15	0	17	60	166	0.361446		0.75		0.2		3.25714		0.10241		0.526316
		55	72	7	5	31	16	1	5	60	192	0.3125		0.716667		0.255319		2.4		0.0260417		0.454545
		66	42	10	10	43	10	1	10	74	192	0.385417		0.851351		0.377358		1.75758		0.0520833		0.637931
		54	76	5	5	35	12	0	5	57	192	0.296875		0.789474		0.212766		2.46296		0.0260417		0.428571
		61	60	9	2	33	11	0	16	55	192	0.286458		0.8		0.25		1.88525		0.0833333		0.478261
		55	59	4	11	28	10	0	2	53	169	0.313609		0.811321		0.394737		2.03636		0.0118343		0.473214
		58	47	15	13	25	10	0	24	63	192	0.328125		0.84127		0.8		1.89655		0.125		0.572727
		70	52	5	11	32	3	6	13	57	192	0.296875		0.842105		0.457143		1.55714		0.0677083		0.522936
		116	24	10	3	28	9	2	0	52	192	0.270833		0.788462		0.351351		0.655172		0		0.684211
	3	102	49	0	5	34	1	0	1	40	192	0.208333	0.363021	0.975	0.982765	0.142857	0.0268842	0.872549	3.5498	0.00520833	0.053125	0.449438	0.523321
		30	101	0	0	61	0	0	0	61	192	0.317708		1		0		5.4		0		0.376543
		45	72	0	0	68	2	0	5	70	192	0.364583		0.971429		0		3.15556		0.0260417		0.492958
		29	61	0	0	78	2	1	21	81	192	0.421875		0.962963		0		4.89655		0.109375		0.570423
		22	63	0	0	64	0	1	42	65	192	0.338542		0.984615		0		5.81818		0.21875		0.507812
		50	41	0	0	79	2	0	20	81	192	0.421875		0.975309		0		2.44		0.104167		0.663934
		57	54	0	2	76	0	0	3	78	192	0.40625		1		0.0263158		2.31579		0.015625		0.590909
		26	83	0	1	75	0	0	7	76	192	0.395833		1		0.0133333		6.11538		0.0364583		0.477987
		63	56	0	3	70	0	0	0	73	192	0.380208		1		0.0428571		2.04762		0		0.565891
		55	62	0	3	66	3	0	3	72	192	0.375		0.958333		0.0434783		2.43636		0.015625		0.537313
	4	37	20	1	0	18	8	0	108	27	192	0.140625	0.192188	0.703704	0.467135	0.0384615	0.0438462	1.27027	1.43767	0.5625	0.100521	0.574468	0.43892
		45	78	0	0	14	41	0	14	55	192	0.286458		0.254545		0		2.95556		0.0729167		0.413534
		162	14	4	0	10	0	2	0	16	192	0.0833333		0.875		0.4		0.185185		0		0.533333
		62	70	0	0	1	49	0	10	50	192	0.260417		0.02		0		1.93548		0.0520833		0.416667
		60	76	0	0	13	33	5	5	51	192	0.265625		0.254902		0		2.11667		0.0260417		0.401575
		62	70	0	0	15	31	1	13	47	192	0.244792		0.319149		0		1.8871		0.0677083		0.401709
		124	31	0	0	21	6	1	9	28	192	0.145833		0.75		0		0.475806		0.046875		0.474576
		51	72	0	0	10	25	0	34	35	192	0.182292		0.285714		0		2.09804		0.177083		0.327103
		91	65	0	0	21	15	0	0	36	192	0.1875		0.583333		0		1.10989		0		0.356436
		143	25	0	0	15	9	0	0	24	192	0.125		0.625		0		0.342657		0		0.489796
	5	93	52	0	0	37	10	0	0	47	192	0.244792	0.21566	0.787234	0.656874	0	0.0214884	1.06452	1.9173	0	0	0.474747	0.35314
		90	63	0	0	29	10	0	0	39	192	0.203125		0.74359		0		1.13333		0		0.382353
		100	58	0	4	25	5	0	0	34	192	0.177083		0.852941		0.133333		0.92		0		0.369565
		64	90	0	2	26	8	2	0	38	192	0.197917		0.736842		0.0588235		2		0		0.296875
		72	76	0	0	30	14	0	0	44	192	0.229167		0.681818		0		1.66667		0		0.366667
		65	82	0	1	36	8	0	0	45	192	0.234375		0.822222		0.0227273		1.95385		0		0.354331
		61	86	0	0	35	10	0	0	45	192	0.234375		0.777778		0		2.14754		0		0.343511
		53	100	0	0	32	6	1	0	39	192	0.203125		0.820513		0		2.62264		0		0.280576
		34	115	0	0	7	24	0	0	31	180	0.172222		0.225806		0		4.29412		0		0.212329
		81	61	0	0	6	44	0	0	50	192	0.260417		0.12		0		1.37037		0		0.45045
	6	57	80	0	0	49	6	0	0	55	192	0.286458	0.320827	0.890909	0.839139	0	0.162567	2.36842	4.08554	0	0.00572917	0.407407	0.442768
		57	79	0	14	37	5	0	0	56	192	0.291667		0.910714		0.333333		2.36842		0		0.414815
		30	119	0	10	31	2	0	0	43	192	0.223958		0.953488		0.30303		5.4		0		0.265432
		40	105	0	2	32	8	0	5	42	192	0.21875		0.809524		0.05		3.675		0.0260417		0.285714
		52	76	0	2	58	2	0	2	62	192	0.322917		0.967742		0.0333333		2.65385		0.0104167		0.449275
		43	83	0	6	52	0	4	4	62	192	0.322917		0.935484		0.115385		3.37209		0.0208333		0.427586
		64	52	0	0	29	47	0	0	76	192	0.395833		0.381579		0		2		0		0.59375
		85	40	0	2	34	19	0	0	55	180	0.305556		0.654545		0.0377358		1.11765		0		0.578947
		10	80	0	18	45	5	1	0	69	159	0.433962		0.913043		0.36		14.9		0		0.463087
		48	66	0	22	54	2	0	0	78	192	0.40625		0.974359		0.392857		3		0		0.541667
	7	59	82	0	0	23	28	0	0	51	192	0.265625	0.277083	0.45098	0.590835	0	0.0259461	2.25424	3.51431	0	0.00625	0.383459	0.397325
		35	100	0	1	19	37	0	0	57	192	0.296875		0.350877		0.0178571		4.48571		0		0.363057
		23	96	0	0	51	20	0	2	71	192	0.369792		0.71831		0		7.26087		0.0104167		0.42515
		69	69	0	0	28	20	0	6	48	192	0.25		0.583333		0		1.69565		0.03125		0.410256
		19	130	0	2	26	15	0	0	43	192	0.223958		0.651163		0.0487805		9.10526		0		0.248555
		67	66	1	1	8	48	1	0	59	192	0.307292		0.169492		0.0357143		1.86567		0		0.472
		74	73	0	4	31	8	0	2	43	192	0.223958		0.813953		0.102564		1.56757		0.0104167		0.37069
		62	71	0	3	52	3	1	0	59	192	0.307292		0.932203		0.0545455		2.09677		0		0.453846
		106	50	0	0	13	23	0	0	36	192	0.1875		0.361111		0		0.811321		0		0.418605
		38	87	0	0	57	8	0	2	65	192	0.338542		0.876923		0		4		0.0104167		0.427632
	8	28	117	0	0	46	0	1	0	47	192	0.244792	0.213928	0.978723	0.688556	0	0.00444444	5.85714	3.22313	0	0.0192708	0.286585	0.327374
		97	58	0	0	25	12	0	0	37	192	0.192708		0.675676		0		0.979381		0		0.389474
		17	105	0	0	43	9	0	18	52	192	0.270833		0.826923		0		9.23529		0.09375		0.33121
		29	109	0	1	44	1	0	8	46	192	0.239583		0.978261		0.0222222		5.34483		0.0416667		0.296774
		74	72	0	1	30	15	0	0	46	192	0.239583		0.673913		0.0222222		1.59459		0		0.389831
		47	96	0	0	47	3	0	0	50	193	0.259067		0.94		0		3.10638		0		0.342466
		53	106	0	0	2	30	1	0	33	192	0.171875		0.0606061		0		2.62264		0		0.23741
		86	75	0	0	21	10	0	0	31	192	0.161458		0.677419		0		1.23256		0		0.292453
		77	71	0	0	25	16	0	3	41	192	0.213542		0.609756		0		1.45455		0.015625		0.366071
		102	54	0	0	13	15	0	8	28	192	0.145833		0.464286		0		0.803922		0.0416667		0.341463
	9	61	66	2	0	1	37	3	22	43	192	0.223958	0.130149	0.0697674	0.323185	0.0526316	0.00838816	1.78689	1.1501	0.114583	0.021338	0.394495	0.254191
		95	68	0	0	10	18	0	1	28	192	0.145833		0.357143		0		1.01053		0.00520833		0.291667
		94	65	1	0	7	25	0	0	33	192	0.171875		0.242424		0.03125		1.04255		0		0.336735
		76	92	0	0	0	24	0	0	24	192	0.125		0		0		1.52632		0		0.206897
		74	74	0	0	12	20	0	12	32	192	0.166667		0.375		0		1.43243		0.0625		0.301887
		67	98	0	0	4	18	0	6	22	193	0.11399		0.181818		0		1.79104		0.0310881		0.183333
		96	70	0	0	4	22	0	0	26	192	0.135417		0.153846		0		1		0		0.270833
		143	43	0	0	2	4	0	0	6	192	0.03125		0.333333		0		0.342657		0		0.122449
		87	78	0	0	14	13	0	0	27	192	0.140625		0.518519		0		1.2069		0		0.257143
		141	42	0	0	9	0	0	0	9	192	0.046875		1		0		0.361702		0		0.176471
	10	113	49	0	2	22	0	2	4	26	192	0.135417	0.230546	0.923077	0.888922	0.0909091	0.0854097	0.663717	1.35887	0.0208333	0.01301	0.346667	0.430194
		101	54	1	2	28	3	0	3	34	192	0.177083		0.911765		0.0967742		0.871287		0.015625		0.386364
		129	30	1	0	28	1	0	4	30	193	0.15544		0.966667		0.0344828		0.465116		0.0207254		0.5
		64	79	0	0	46	2	0	1	48	192	0.25		0.958333		0		1.98438		0.00520833		0.377953
		94	56	0	0	36	5	1	0	42	192	0.21875		0.857143		0		1.04255		0		0.428571
		55	86	2	5	41	2	1	0	51	192	0.265625		0.941176		0.162791		2.49091		0		0.372263
		74	51	4	1	59	1	1	1	66	192	0.34375		0.969697		0.0833333		1.58108		0.00520833		0.564103
		85	57	0	0	32	16	1	1	49	192	0.255208		0.653061		0		1.24706		0.00520833		0.462264
		96	59	0	7	27	4	0	0	38	193	0.196891		0.894737		0.225806		1.01042		0		0.391753
		56	66	4	4	40	10	1	11	59	192	0.307292		0.813559		0.16		2.23214		0.0572917		0.472

## Sheet: LC3B 2
GROUP	NO	IVS	STROMA	+3 Stained	+2 Stained	+1 Stained	- Stained	NUCLEI	FIBRIN	SUM OF +3,+2,+1,-, NUCLEI (=Trophoblast)	Total Sum of All	% Trophoblast of Slides	% Trophoblast of each subject	% Stained Trophoblast	% Stained Trophoblast of each subject	Relation strong staining (2,3) vs weak/no staining (1,-) per slide	Relation strong staining (2,3) vs weak/no staining (1,-) per subject	Relation Villi vs IVS per slide	Relation Villi vs IVS per subject	% Fibrin per slide	% Fibrin per subject	% Trophoblast in Villi per slide	% Trophoblast in Villi per subject
IUGR	1	57	102	7	10	14	2	0	0	33	192	0.171875	0.2875	0.939394	0.969931	1.0625	1.55173	2.36842	4.47991	0	0.0125	0.244444	0.374164
		55	76	2	24	32	3	0	0	61	192	0.317708		0.95082		0.742857		2.49091		0		0.445255
		32	102	12	27	19	0	0	0	58	192	0.302083		1		2.05263		5		0		0.3625
		63	64	23	32	9	1	0	0	65	192	0.338542		0.984615		5.5		2.04762		0		0.503876
		58	80	2	9	42	1	0	0	54	192	0.28125		0.981481		0.255814		2.31034		0		0.402985
		25	112	1	23	31	0	0	0	55	192	0.286458		1		0.774194		6.68		0		0.329341
		23	101	4	22	30	3	0	9	59	192	0.307292		0.949153		0.787879		6.95652		0.046875		0.36875
		18	115	7	17	19	1	0	15	44	192	0.229167		0.977273		1.2		8.83333		0.078125		0.27673
		31	94	2	32	31	2	0	0	67	192	0.348958		0.970149		1.0303		5.19355		0		0.416149
		49	87	25	13	15	3	0	0	56	192	0.291667		0.946429		2.11111		2.91837		0		0.391608
	2	57	49	2	18	38	5	0	23	63	192	0.328125	0.35	0.920635	0.982213	0.465116	2.59762	1.96491	2.55748	0.119792	0.040625	0.5625	0.561111
		71	55	3	16	25	0	0	22	44	192	0.229167		1		0.76		1.39437		0.114583		0.444444
		94	40	2	23	30	0	1	2	56	192	0.291667		0.982143		0.833333		1.02128		0.0104167		0.583333
		37	80	5	70	0	0	0	0	75	192	0.390625		1		0		4.18919		0		0.483871
		54	50	1	36	20	3	2	26	62	192	0.322917		0.919355		1.6087		2.07407		0.135417		0.553571
		56	43	5	72	14	0	0	2	91	192	0.473958		1		5.5		2.39286		0.0104167		0.679104
		104	29	5	48	6	0	0	0	59	192	0.307292		1		8.83333		0.846154		0		0.670455
		22	93	10	50	17	0	0	0	77	192	0.401042		1		3.52941		7.72727		0		0.452941
		51	55	1	62	20	0	0	3	83	192	0.432292		1		3.15		2.70588		0.015625		0.601449
		85	45	3	32	27	0	0	0	62	192	0.322917		1		1.2963		1.25882		0		0.579439
	3	72	52	63	0	4	1	0	0	68	192	0.354167	0.291146	0.985294	0.977537	12.6	6.31352	1.66667	1.34803	0	0	0.566667	0.523102
		76	44	34	17	16	5	0	0	72	192	0.375		0.930556		2.42857		1.52632		0		0.62069
		122	30	32	6	2	0	0	0	40	192	0.208333		1		19		0.57377		0		0.571429
		81	59	27	19	6	0	0	0	52	192	0.270833		1		7.66667		1.37037		0		0.468468
		85	49	15	17	21	5	0	0	58	192	0.302083		0.913793		1.23077		1.25882		0		0.542056
		70	69	22	19	11	1	0	0	53	192	0.276042		0.981132		3.41667		1.74286		0		0.434426
		85	42	22	31	12	0	0	0	65	192	0.338542		1		4.41667		1.25882		0		0.607477
		68	68	19	32	4	1	0	0	56	192	0.291667		0.982143		10.2		1.82353		0		0.451613
		75	60	2	16	38	1	0	0	57	192	0.296875		0.982456		0.461538		1.56		0		0.487179
		113	41	10	14	14	0	0	0	38	192	0.197917		1		1.71429		0.699115		0		0.481013
	4	60	89	22	8	5	1	0	7	36	192	0.1875	0.310926	0.972222	0.990709	5	2.70824	2.08333	5.26616	0.0364583	0.00364583	0.288	0.404761
		99	47	10	14	12	0	0	0	36	182	0.197802		1		2		0.838384		0		0.433735
		40	84	9	25	34	0	0	0	68	192	0.354167		1		1		3.8		0		0.447368
		37	81	6	24	44	0	0	0	74	192	0.385417		1		0.681818		4.18919		0		0.477419
		27	90	1	6	66	2	0	0	75	192	0.390625		0.973333		0.102941		6.11111		0		0.454545
		10	104	10	47	21	0	0	0	78	192	0.40625		1		2.71429		18.2		0		0.428571
		38	102	4	28	18	2	0	0	52	192	0.270833		0.961538		1.6		4.05263		0		0.337662
		66	69	24	28	5	0	0	0	57	192	0.296875		1		10.4		1.90909		0		0.452381
		28	107	10	28	19	0	0	0	57	192	0.296875		1		2		5.85714		0		0.347561
		29	101	7	31	24	0	0	0	62	192	0.322917		1		1.58333		5.62069		0		0.380368
	5	85	33	0	46	26	2	0	0	74	192	0.385417	0.35996	0.972973	0.950956	1.64286	0.950863	1.25882	2.9977	0	0.0346039	0.691589	0.550368
		83	58	0	24	27	0	0	0	51	192	0.265625		1		0.888889		1.31325		0		0.46789
		41	72	1	1	56	0	0	0	58	171	0.339181		1		0.0357143		3.17073		0		0.446154
		63	71	1	1	56	0	0	0	58	192	0.302083		1		0.0357143		2.04762		0		0.449612
		81	59	3	3	35	2	0	9	43	192	0.223958		0.953488		0.162162		1.25926		0.046875		0.421569
		46	89	1	6	33	0	0	17	40	192	0.208333		1		0.212121		2.80435		0.0885417		0.310078
		62	81	0	10	35	0	0	4	45	192	0.234375		1		0.285714		2.03226		0.0208333		0.357143
		83	0	67	2	4	18	0	8	91	182	0.5		0.802198		3.13636		1.09639		0.043956		1
		50	73	2	6	33	0	0	28	41	192	0.213542		1		0.242424		2.28		0.145833		0.359649
		14	0	129	0	10	35	4	0	178	192	0.927083		0.780899		2.86667		12.7143		0		1
	6	24	100	2	19	40	1	0	4	62	190	0.326316	0.249728	0.983871	0.923651	0.512195	0.21909	6.75	2.32397	0.0210526	0.0297477	0.382716	0.39587
		47	89	1	1	39	0	5	10	46	192	0.239583		0.891304		0.0512821		2.87234		0.0520833		0.340741
		60	90	0	10	19	0	0	13	29	192	0.151042		1		0.526316		1.98333		0.0677083		0.243697
		76	65	1	12	38	0	0	0	51	192	0.265625		1		0.342105		1.52632		0		0.439655
		53	73	0	4	44	9	2	6	59	191	0.308901		0.813559		0.0754717		2.49057		0.0314136		0.44697
		72	65	0	10	36	0	3	4	49	190	0.257895		0.938776		0.277778		1.58333		0.0210526		0.429825
		66	73	0	1	40	3	0	9	44	192	0.229167		0.931818		0.0232558		1.77273		0.046875		0.376068
		79	59	0	1	46	5	0	2	52	192	0.270833		0.903846		0.0196078		1.40506		0.0104167		0.468468
		61	76	0	8	39	3	0	5	50	192	0.260417		0.94		0.190476		2.06557		0.0260417		0.396825
		105	47	0	5	25	4	2	4	36	192	0.1875		0.833333		0.172414		0.790476		0.0208333		0.433735
	7	15	100	12	45	13	2	0	5	72	192	0.375	0.311022	0.972222	0.990318	3.8	2.1855	11.4667	5.51911	0.0260417	0.00989583	0.418605	0.389397
		30	89	10	31	12	0	0	0	53	172	0.30814		1		3.41667		4.73333		0		0.373239
		22	110	3	23	34	0	0	0	60	192	0.3125		1		0.764706		7.72727		0		0.352941
		69	67	18	31	7	0	0	0	56	192	0.291667		1		7		1.78261		0		0.455285
		36	101	3	10	39	3	0	0	55	192	0.286458		0.945455		0.309524		4.33333		0		0.352564
		40	84	2	34	27	0	0	5	63	192	0.328125		1		1.33333		3.675		0.0260417		0.428571
		21	100	6	28	28	0	0	9	62	192	0.322917		1		1.21429		7.71429		0.046875		0.382716
		51	86	24	18	13	0	0	0	55	192	0.286458		1		3.23077		2.76471		0		0.390071
		22	124	0	15	31	0	0	0	46	192	0.239583		1		0.483871		7.72727		0		0.270588
		45	78	7	9	52	1	0	0	69	192	0.359375		0.985507		0.301887		3.26667		0		0.469388
	8	81	63	15	18	15	0	0	0	48	192	0.25	0.2625	1	0.974422	2.2	1.66335	1.37037	2.69693	0	0	0.432432	0.406971
		62	75	3	21	31	0	0	0	55	192	0.286458		1		0.774194		2.09677		0		0.423077
		33	93	6	20	40	0	0	0	66	192	0.34375		1		0.65		4.81818		0		0.415094
		22	109	5	31	25	0	0	0	61	192	0.317708		1		1.44		7.72727		0		0.358824
		42	91	7	27	25	0	0	0	59	192	0.307292		1		1.36		3.57143		0		0.393333
		52	83	5	35	17	0	0	0	57	192	0.296875		1		2.35294		2.69231		0		0.407143
		59	73	6	18	36	0	0	0	60	192	0.3125		1		0.666667		2.25424		0		0.451128
		79	64	5	15	23	6	0	0	49	192	0.255208		0.877551		0.689655		1.43038		0		0.433628
		114	44	16	18	0	0	0	0	34	192	0.177083		1		0		0.684211		0		0.435897
		145	32	9	4	0	2	0	0	15	192	0.078125		0.866667		6.5		0.324138		0		0.319149
	9	43	114	15	17	3	0	0	0	35	192	0.182292	0.234896	1	0.977027	10.6667	3.26605	3.46512	3.01757	0	0.0401042	0.234899	0.341719
		59	81	5	24	19	0	0	4	48	192	0.25		1		1.52632		2.18644		0.0208333		0.372093
		39	99	8	39	6	1	0	0	54	192	0.28125		0.981481		6.71429		3.92308		0		0.352941
		30	109	6	21	20	0	0	6	47	192	0.244792		1		1.35		5.2		0.03125		0.301282
		68	69	6	18	15	0	0	16	39	192	0.203125		1		1.6		1.58824		0.0833333		0.361111
		34	72	4	5	27	3	0	47	39	192	0.203125		0.923077		0.3		3.26471		0.244792		0.351351
		33	113	10	12	24	0	0	0	46	192	0.239583		1		0.916667		4.81818		0		0.289308
		66	72	1	33	15	1	0	4	50	192	0.260417		0.98		2.125		1.84848		0.0208333		0.409836
		53	81	19	26	13	0	0	0	58	192	0.302083		1		3.46154		2.62264		0		0.417266
		85	72	20	8	3	4	0	0	35	192	0.182292		0.885714		4		1.25882		0		0.327103
	10	88	60	37	7	0	0	0	0	44	192	0.229167	0.276562	1	0.984783	0	2.21744	1.18182	4.2037	0	0.0151042	0.423077	0.377343
		17	96	0	31	45	0	0	3	76	192	0.395833		1		0.688889		10.1176		0.015625		0.44186
		25	101	0	46	20	0	0	0	66	192	0.34375		1		2.3		6.68		0		0.39521
		30	114	16	17	15	0	0	0	48	192	0.25		1		2.2		5.4		0		0.296296
		69	74	0	8	34	0	0	7	42	192	0.21875		1		0.235294		1.68116		0.0364583		0.362069
		27	94	3	30	35	0	0	3	68	192	0.354167		1		0.942857		6		0.015625		0.419753
		38	108	0	31	8	7	0	0	46	192	0.239583		0.847826		2.06667		4.05263		0		0.298701
		37	85	43	23	0	0	0	4	66	192	0.34375		1		0		4.08108		0.0208333		0.437086
		99	65	6	20	2	0	0	0	28	192	0.145833		1		13		0.939394		0		0.301075
		62	71	4	16	27	0	0	12	47	192	0.244792		1		0.740741		1.90323		0.0625		0.398305
PREECLAMPSIA EO	1	59	74	2	21	26	0	0	10	49	192	0.255208	0.298438	1	0.905257	0.884615	0.320859	2.08475	3.26375	0.0520833	0.04375	0.398374	0.433999
		31	91	1	1	39	3	0	26	44	192	0.229167		0.931818		0.047619		4.35484		0.135417		0.325926
		29	82	6	23	18	12	0	22	59	192	0.307292		0.79661		0.966667		4.86207		0.114583		0.41844
		77	58	0	18	31	6	1	1	56	192	0.291667		0.875		0.486486		1.48052		0.00520833		0.491228
		61	70	0	6	55	0	0	0	61	192	0.317708		1		0.109091		2.14754		0		0.465649
		24	100	0	2	51	8	0	7	61	192	0.317708		0.868852		0.0338983		6.70833		0.0364583		0.378882
		53	70	0	15	45	4	1	4	65	192	0.338542		0.923077		0.306122		2.54717		0.0208333		0.481481
		31	92	0	11	43	1	0	14	55	192	0.286458		0.981818		0.25		4.74194		0.0729167		0.37415
		58	71	3	3	46	10	1	0	63	192	0.328125		0.825397		0.107143		2.31034		0		0.470149
		80	52	0	1	50	9	0	0	60	192	0.3125		0.85		0.0169492		1.4		0		0.535714
	2	28	69	45	41	8	0	0	1	94	192	0.489583	0.389583	1	0.95121	10.75	1.80438	5.82143	4.30627	0.00520833	0.0130208	0.576687	0.510737
		45	74	0	30	26	2	4	11	62	192	0.322917		0.903226		1.07143		3.02222		0.0572917		0.455882
		64	52	13	6	39	7	5	6	70	192	0.364583		0.828571		0.413043		1.90625		0.03125		0.57377
		27	69	1	55	38	2	0	0	96	192	0.5		0.979167		1.4		6.11111		0		0.581818
		23	86	0	22	56	0	2	3	80	192	0.416667		0.975		0.392857		7.21739		0.015625		0.481928
		20	82	0	27	57	1	3	2	88	192	0.458333		0.954545		0.465517		8.5		0.0104167		0.517647
		54	73	0	17	44	2	0	2	63	192	0.328125		0.968254		0.369565		2.51852		0.0104167		0.463235
		37	83	0	44	28	0	0	0	72	192	0.375		1		1.57143		4.18919		0		0.464516
		84	60	5	14	25	0	4	0	48	192	0.25		0.916667		0.76		1.28571		0		0.444444
		55	62	0	34	40	0	1	0	75	192	0.390625		0.986667		0.85		2.49091		0		0.547445
	3	81	63	0	2	36	10	0	0	48	192	0.25	0.268935	0.791667	0.890997	0.0434783	0.181645	1.37037	2.42769	0	0.00260417	0.432432	0.391151
		61	80	0	4	44	3	0	0	51	192	0.265625		0.941176		0.0851064		2.14754		0		0.389313
		55	90	0	1	44	1	1	0	47	192	0.244792		0.957447		0.0222222		2.49091		0		0.343066
		73	83	1	0	32	2	1	0	36	192	0.1875		0.916667		0.0294118		1.63014		0		0.302521
		67	69	2	6	39	9	0	0	56	192	0.291667		0.839286		0.166667		1.86567		0		0.448
		82	70	0	7	28	0	5	0	40	192	0.208333		0.875		0.25		1.34146		0		0.363636
		42	91	0	11	47	1	0	0	59	192	0.307292		0.983051		0.229167		3.57143		0		0.393333
		39	105	0	3	30	9	1	5	43	192	0.223958		0.767442		0.0769231		3.79487		0.0260417		0.290541
		43	80	6	15	39	8	0	0	68	191	0.356021		0.882353		0.446809		3.44186		0		0.459459
		53	71	5	16	44	1	2	0	68	192	0.354167		0.955882		0.466667		2.62264		0		0.489209
	4	12	130	3	9	16	1	0	21	29	192	0.151042	0.224479	0.965517	0.95498	0.705882	0.524738	13.25	3.93966	0.109375	0.0223958	0.18239	0.341118
		37	79	0	8	65	3	0	0	76	192	0.395833		0.960526		0.117647		4.18919		0		0.490323
		66	68	0	16	34	3	0	5	53	192	0.276042		0.943396		0.432432		1.83333		0.0260417		0.438017
		24	147	0	6	15	0	0	0	21	192	0.109375		1		0.4		7		0		0.125
		46	107	0	10	22	2	0	5	34	192	0.177083		0.941176		0.416667		3.06522		0.0260417		0.241135
		46	96	2	17	30	1	0	0	50	192	0.260417		0.98		0.612903		3.17391		0		0.342466
		81	67	1	4	33	4	0	2	42	192	0.21875		0.904762		0.135135		1.34568		0.0104167		0.385321
		36	85	1	11	45	4	0	10	61	192	0.317708		0.934426		0.244898		4.05556		0.0520833		0.417808
		116	51	1	12	10	1	1	0	25	192	0.130208		0.92		1.18182		0.655172		0		0.328947
		105	47	0	20	20	0	0	0	40	192	0.208333		1		1		0.828571		0		0.45977
	5	39	71	16	49	14	3	0	0	82	192	0.427083	0.298958	0.963415	0.961932	3.82353	9.54552	3.92308	2.36776	0	0	0.535948	0.479749
		62	76	9	45	0	0	0	0	54	192	0.28125		1		0		2.09677		0		0.415385
		33	95	34	29	1	0	0	0	64	192	0.333333		1		63		4.81818		0		0.402516
		123	17	48	4	0	0	0	0	52	192	0.270833		1		0		0.560976		0		0.753623
		31	76	19	62	4	0	0	0	85	192	0.442708		1		20.25		5.19355		0		0.52795
		84	62	14	20	8	4	0	0	46	192	0.239583		0.913043		2.83333		1.28571		0		0.425926
		68	82	3	11	20	8	0	0	42	192	0.21875		0.809524		0.5		1.82353		0		0.33871
		65	68	9	16	34	0	0	0	59	192	0.307292		1		0.735294		1.95385		0		0.464567
		97	50	10	24	10	0	1	0	45	192	0.234375		0.977778		3.4		0.979381		0		0.473684
		94	53	0	21	22	1	1	0	45	192	0.234375		0.955556		0.913043		1.04255		0		0.459184
	6	46	58	0	13	67	0	2	6	82	192	0.427083	0.356702	0.97561	0.976995	0.19403	0.0661717	3.04348	2.86004	0.03125	0.024619	0.585714	0.504279
		37	53	0	5	55	1	0	1	61	152	0.401316		0.983607		0.0892857		3.08108		0.00657895		0.535088
		21	36	0	0	42	0	0	0	42	99	0.424242		1		0		3.71429		0		0.538462
		31	65	0	6	77	0	0	13	83	192	0.432292		1		0.0779221		4.77419		0.0677083		0.560811
		48	69	0	1	71	3	0	0	75	192	0.390625		0.96		0.0135135		3		0		0.520833
		71	59	0	2	53	0	1	6	56	192	0.291667		0.982143		0.0377358		1.61972		0.03125		0.486957
		82	72	0	1	36	0	1	0	38	192	0.197917		0.973684		0.0277778		1.34146		0		0.345455
		36	71	0	4	60	1	0	20	65	192	0.338542		0.984615		0.0655738		3.77778		0.104167		0.477941
		74	60	0	5	52	1	0	0	58	192	0.302083		0.982759		0.0943396		1.59459		0		0.491525
		52	69	0	4	60	5	0	1	69	191	0.361257		0.927536		0.0615385		2.65385		0.0052356		0.5
	7	98	58	7	23	4	1	1	0	36	192	0.1875	0.235937	0.944444	0.967258	6	1.73201	0.959184	2.36461	0	0	0.382979	0.362726
		69	72	6	39	6	0	0	0	51	192	0.265625		1		7.5		1.78261		0		0.414634
		68	63	51	10	0	0	0	0	61	192	0.317708		1		0		1.82353		0		0.491935
		43	88	3	42	16	0	0	0	61	192	0.317708		1		2.8125		3.46512		0		0.409396
		32	125	0	0	35	0	0	0	35	192	0.182292		1		0		5		0		0.21875
		72	83	4	12	19	1	1	0	37	192	0.192708		0.945946		0.8		1.66667		0		0.308333
		79	70	0	0	39	3	1	0	43	192	0.223958		0.906977		0		1.43038		0		0.380531
		33	106	0	5	45	3	0	0	53	192	0.276042		0.943396		0.104167		4.81818		0		0.333333
		87	73	2	1	29	0	0	0	32	192	0.166667		1		0.103448		1.2069		0		0.304762
		77	71	0	0	41	3	0	0	44	192	0.229167		0.931818		0		1.49351		0		0.382609
	8	28	115	0	5	26	3	0	17	34	194	0.175258	0.143047	0.911765	0.905357	0.172414	0.643747	5.32143	2.75379	0.0876289	0.0103254	0.228188	0.274768
		17	146	0	0	25	4	0	0	29	192	0.151042		0.862069		0		10.2941		0		0.165714
		75	98	0	0	16	3	0	0	19	192	0.0989583		0.842105		0		1.56		0		0.162393
		38	119	0	13	21	1	0	0	35	192	0.182292		0.971429		0.590909		4.05263		0		0.227273
		77	91	1	1	18	4	0	0	24	192	0.125		0.833333		0.0909091		1.49351		0		0.208696
		89	59	7	11	22	4	0	0	44	192	0.229167		0.909091		0.692308		1.1573		0		0.427184
		125	44	0	4	19	0	0	0	23	192	0.119792		1		0.210526		0.536		0		0.343284
		57	109	0	5	15	6	0	0	26	192	0.135417		0.769231		0.238095		2.36842		0		0.192593
		134	36	3	6	12	1	0	0	22	192	0.114583		0.954545		0.692308		0.432836		0		0.37931
		143	27	2	13	4	0	0	3	19	192	0.0989583		1		3.75		0.321678		0.015625		0.413043
	9	74	80	2	0	9	27	0	0	38	192	0.197917	0.175521	0.289474	0.720857	0.0555556	1.3776	1.59459	6.83743	0	0.00104167	0.322034	0.285404
		70	85	0	1	12	24	0	0	37	192	0.192708		0.351351		0.0277778		1.74286		0		0.303279
		27	126	0	0	30	9	0	0	39	192	0.203125		0.769231		0		6.11111		0		0.236364
		4	169	8	11	0	0	0	0	19	192	0.0989583		1		0		47		0		0.101064
		48	87	7	9	29	12	0	0	57	192	0.296875		0.789474		0.390244		3		0		0.395833
		33	123	1	0	1	27	7	0	36	192	0.1875		0.0555556		0.0357143		4.81818		0		0.226415
		56	93	22	16	3	2	0	0	43	192	0.223958		0.953488		7.6		2.42857		0		0.316176
		103	47	30	4	6	0	0	2	40	192	0.208333		1		5.66667		0.84466		0.0104167		0.45977
		134	41	15	2	0	0	0	0	17	192	0.0885417		1		0		0.432836		0		0.293103
		137	44	5	6	0	0	0	0	11	192	0.0572917		1		0		0.40146		0		0.2
	10	53	120	0	1	18	0	0	0	19	192	0.0989583	0.125521	1	0.992857	0.0555556	0.103338	2.62264	2.43756	0	0.0114583	0.136691	0.18438
		61	99	0	5	27	0	0	0	32	192	0.166667		1		0.185185		2.14754		0		0.244275
		64	100	0	7	21	0	0	0	28	192	0.145833		1		0.333333		2		0		0.21875
		93	80	0	2	17	0	0	0	19	192	0.0989583		1		0.117647		1.06452		0		0.191919
		40	110	0	2	18	0	0	22	20	192	0.104167		1		0.111111		3.25		0.114583		0.153846
		41	120	0	0	31	0	0	0	31	192	0.161458		1		0		3.68293		0		0.205298
		57	110	0	2	23	0	0	0	25	192	0.130208		1		0.0869565		2.36842		0		0.185185
		46	130	0	1	15	0	0	0	16	192	0.0833333		1		0.0666667		3.17391		0		0.109589
		60	109	0	0	23	0	0	0	23	192	0.119792		1		0		2.2		0		0.174242
		67	97	0	2	24	2	0	0	28	192	0.145833		0.928571		0.0769231		1.86567		0		0.224
PREECLAMPSIA LO	1	39	74	0	0	51	8	5	15	64	192	0.333333	0.29619	0.796875	0.82942	0	0.0588447	3.53846	3.57578	0.078125	0.0890409	0.463768	0.453783
		49	43	0	8	31	2	1	58	42	192	0.21875		0.928571		0.242424		1.73469		0.302083		0.494118
		55	97	0	7	32	0	1	0	40	192	0.208333		0.975		0.21875		2.49091		0		0.291971
		64	22	0	0	64	2	0	40	66	192	0.34375		0.969697		0		1.375		0.208333		0.75
		38	99	0	0	43	12	0	0	55	192	0.286458		0.781818		0		4.05263		0		0.357143
		24	82	0	0	44	9	0	33	53	192	0.276042		0.830189		0		5.625		0.171875		0.392593
		62	62	0	0	30	28	3	8	61	193	0.316062		0.491803		0		1.98387		0.0414508		0.495935
		66	62	0	0	47	10	4	3	61	192	0.317708		0.770492		0		1.86364		0.015625		0.495935
		20	94	0	0	49	15	0	14	64	192	0.333333		0.765625		0		7.9		0.0729167		0.405063
		31	98	0	7	55	0	1	0	63	192	0.328125		0.984127		0.127273		5.19355		0		0.391304
	2	63	57	0	25	42	0	0	5	67	192	0.348958	0.24375	1	0.829745	0.595238	0.0648459	1.96825	2.09764	0.0260417	0.0276042	0.540323	0.387737
		43	99	0	1	34	0	1	14	36	192	0.1875		0.972222		0.0294118		3.13953		0.0729167		0.266667
		64	54	0	0	46	6	2	20	54	192	0.28125		0.851852		0		1.6875		0.104167		0.5
		109	45	0	0	30	1	7	0	38	192	0.197917		0.789474		0		0.761468		0		0.457831
		77	75	0	0	32	6	2	0	40	192	0.208333		0.8		0		1.49351		0		0.347826
		66	82	0	1	38	4	1	0	44	192	0.229167		0.886364		0.0238095		1.90909		0		0.349206
		54	82	0	0	46	6	3	1	55	192	0.286458		0.836364		0		2.53704		0.00520833		0.40146
		50	101	0	0	32	5	2	2	39	192	0.203125		0.820513		0		2.8		0.0104167		0.278571
		63	70	0	0	32	22	2	3	56	192	0.291667		0.571429		0		2		0.015625		0.444444
		50	95	0	0	30	8	1	8	39	192	0.203125		0.769231		0		2.68		0.0416667		0.291045
	3	114	56	0	7	15	0	0	0	22	192	0.114583	0.181002	1	0.892223	0.466667	0.0749495	0.684211	5.58734	0	0.0145833	0.282051	0.233315
		16	141	0	0	24	0	1	10	25	192	0.130208		0.96		0		10.375		0.0520833		0.150602
		27	126	0	0	24	3	0	12	27	192	0.140625		0.888889		0		5.66667		0.0625		0.176471
		21	118	0	0	53	0	0	0	53	192	0.276042		1		0		8.14286		0		0.309942
		40	122	0	0	30	0	0	0	30	192	0.15625		1		0		3.8		0		0.197368
		29	108	0	0	48	1	0	6	49	192	0.255208		0.979592		0		5.41379		0.03125		0.312102
		24	133	0	2	33	0	0	0	35	192	0.182292		1		0.0606061		7		0		0.208333
		22	134	0	6	27	0	0	0	33	189	0.174603		1		0.222222		7.59091		0		0.197605
		60	100	0	0	3	29	0	0	32	192	0.166667		0.09375		0		2.2		0		0.242424
		32	119	0	0	41	0	0	0	41	192	0.213542		1		0		5		0		0.25625
	4	40	116	0	0	0	29	7	0	36	192	0.1875	0.215104	0	0.0586905	0	0	3.8	3.58962	0	0	0.236842	0.294271
		81	58	0	0	0	48	5	0	53	192	0.276042		0		0		1.37037		0		0.477477
		62	93	0	0	0	34	3	0	37	192	0.192708		0		0		2.09677		0		0.284615
		52	105	0	0	0	29	6	0	35	192	0.182292		0		0		2.69231		0		0.25
		48	97	0	0	0	43	4	0	47	192	0.244792		0		0		3		0		0.326389
		27	113	0	0	0	48	4	0	52	192	0.270833		0		0		6.11111		0		0.315152
		37	125	0	0	2	26	2	0	30	192	0.15625		0.0666667		0		4.18919		0		0.193548
		68	76	0	0	2	44	2	0	48	192	0.25		0.0416667		0		1.82353		0		0.387097
		23	129	0	0	10	27	3	0	40	192	0.208333		0.25		0		7.34783		0		0.236686
		43	114	0	0	8	25	2	0	35	192	0.182292		0.228571		0		3.46512		0		0.234899
	5	41	103	0	0	41	3	4	0	48	192	0.25	0.272917	0.854167	0.735537	0	0.0398922	3.68293	5.4722	0	0.0223958	0.317881	0.335778
		34	94	0	6	52	2	4	0	64	192	0.333333		0.90625		0.111111		4.64706		0		0.405063
		24	93	0	11	58	3	3	0	75	192	0.390625		0.92		0.180328		7		0		0.446429
		22	119	0	2	37	12	0	0	51	192	0.265625		0.764706		0.0408163		7.72727		0		0.3
		22	102	0	3	45	0	1	19	49	192	0.255208		0.979592		0.0666667		6.86364		0.0989583		0.324503
		30	123	0	0	32	3	4	0	39	192	0.203125		0.820513		0		5.4		0		0.240741
		29	98	0	0	1	41	8	15	50	192	0.260417		0.02		0		5.10345		0.078125		0.337838
		31	111	0	0	40	10	0	0	50	192	0.260417		0.8		0		5.19355		0		0.310559
		23	107	0	0	46	7	0	9	53	192	0.276042		0.867925		0		6.95652		0.046875		0.33125
		61	86	0	0	19	26	0	0	45	192	0.234375		0.422222		0		2.14754		0		0.343511
	6	71	8	0	0	14	3	0	0	17	96	0.177083	0.219107	0.823529	0.420159	0	0	0.352113	6.18135	0	0.0687284	0.68	0.345319
		21	132	0	0	10	14	2	0	26	179	0.145251		0.384615		0		7.52381		0		0.164557
		8	138	0	0	13	24	8	1	45	192	0.234375		0.288889		0		22.875		0.00520833		0.245902
		30	62	0	0	2	29	4	65	35	192	0.182292		0.0571429		0		3.23333		0.338542		0.360825
		62	60	0	0	30	20	6	14	56	192	0.291667		0.535714		0		1.87097		0.0729167		0.482759
		32	91	0	0	47	11	9	2	67	192	0.348958		0.701493		0		4.9375		0.0104167		0.424051
		20	126	0	0	15	9	15	8	39	193	0.202073		0.384615		0		8.25		0.0414508		0.236364
		24	134	0	0	6	23	5	0	34	192	0.177083		0.176471		0		7		0		0.202381
		39	81	0	0	24	9	12	27	45	192	0.234375		0.533333		0		3.23077		0.140625		0.357143
		50	89	0	0	12	21	5	15	38	192	0.197917		0.315789		0		2.54		0.078125		0.299213
	7	79	74	0	0	0	37	0	2	37	192	0.192708	0.263021	0	0.602664	0	0	1.40506	4.11938	0.0104167	0.03125	0.333333	0.368356
		42	104	0	0	19	18	0	9	37	192	0.192708		0.513514		0		3.35714		0.046875		0.262411
		33	102	0	0	34	8	0	15	42	192	0.21875		0.809524		0		4.36364		0.078125		0.291667
		56	67	0	0	28	26	1	14	55	192	0.286458		0.509091		0		2.17857		0.0729167		0.45082
		47	85	0	0	34	24	2	0	60	192	0.3125		0.566667		0		3.08511		0		0.413793
		17	143	0	0	24	8	0	0	32	192	0.166667		0.75		0		10.2941		0		0.182857
		35	68	0	0	51	12	6	20	69	192	0.359375		0.73913		0		3.91429		0.104167		0.50365
		29	95	0	0	52	16	0	0	68	192	0.354167		0.764706		0		5.62069		0		0.417178
		27	97	0	0	53	15	0	0	68	192	0.354167		0.779412		0		6.11111		0		0.412121
		103	52	0	0	22	14	1	0	37	192	0.192708		0.594595		0		0.864078		0		0.41573
	8	105	46	0	0	29	8	3	1	40	192	0.208333	0.331771	0.725	0.910889	0	0.940993	0.819048	4.83152	0.00520833	0.0161458	0.465116	0.452909
		30	110	1	35	14	2	0	0	52	192	0.270833		0.961538		2.25		5.4		0		0.320988
		30	88	3	34	29	8	0	0	74	192	0.385417		0.891892		1		5.4		0		0.45679
		52	81	21	19	13	1	1	4	55	192	0.286458		0.963636		2.85714		2.61538		0.0208333		0.404412
		20	79	3	16	54	15	0	5	88	192	0.458333		0.829545		0.275362		8.35		0.0260417		0.526946
		38	74	0	8	63	1	0	8	72	192	0.375		0.986111		0.125		3.84211		0.0416667		0.493151
		11	100	1	25	40	4	3	8	73	192	0.380208		0.90411		0.590909		15.7273		0.0416667		0.421965
		71	70	4	18	29	0	0	0	51	192	0.265625		1		0.758621		1.70423		0		0.421488
		78	65	5	22	20	0	0	2	47	192	0.244792		1		1.35		1.4359		0.0104167		0.419643
		47	57	0	14	58	11	2	3	85	192	0.442708		0.847059		0.202899		3.02128		0.015625		0.598592
	9	109	51	4	17	8	3	0	0	32	192	0.166667	0.225652	0.90625	0.864658	1.90909	0.428313	0.761468	1.74957	0	0	0.385542	0.375392
		49	92	0	3	45	3	0	0	51	192	0.265625		0.941176		0.0625		2.91837		0		0.356643
		80	63	8	19	22	5	0	0	54	197	0.274112		0.907407		1		1.4625		0		0.461538
		80	70	0	0	42	0	0	0	42	192	0.21875		1		0		1.4		0		0.375
		73	81	0	12	24	2	0	0	38	192	0.197917		0.947368		0.461538		1.63014		0		0.319328
		77	78	0	17	18	2	0	0	37	192	0.192708		0.945946		0.85		1.49351		0		0.321739
		83	70	0	0	28	11	0	0	39	192	0.203125		0.717949		0		1.31325		0		0.357798
		80	46	0	0	33	33	0	0	66	192	0.34375		0.5		0		1.4		0		0.589286
		40	111	0	0	32	9	0	0	41	192	0.213542		0.780488		0		3.8		0		0.269737
		79	71	0	0	33	0	0	0	33	183	0.180328		1		0		1.31646		0		0.317308
	10	76	67	0	0	30	18	1	0	49	192	0.255208	0.238021	0.612245	0.569673	0	0.00178571	1.52632	4.273	0	0.00104167	0.422414	0.316955
		39	96	0	1	36	20	0	0	57	192	0.296875		0.649123		0.0178571		3.92308		0		0.372549
		53	86	0	0	38	14	1	0	53	192	0.276042		0.716981		0		2.62264		0		0.381295
		69	68	0	0	28	27	0	0	55	192	0.286458		0.509091		0		1.78261		0		0.447154
		18	141	0	0	12	15	6	0	33	192	0.171875		0.363636		0		9.66667		0		0.189655
		33	108	0	0	30	14	7	0	51	192	0.265625		0.588235		0		4.81818		0		0.320755
		23	136	0	0	27	6	0	0	33	192	0.171875		0.818182		0		7.34783		0		0.195266
		38	126	0	0	15	8	5	0	28	192	0.145833		0.535714		0		4.05263		0		0.181818
		43	108	0	0	24	10	5	2	39	192	0.203125		0.615385		0		3.4186		0.0104167		0.265306
		42	91	0	0	17	36	6	0	59	192	0.307292		0.288136		0		3.57143		0		0.393333
	11	75	54	2	0	57	0	1	3	60	192	0.3125	0.322396	0.983333	0.956533	0.0350877	0.463442	1.52	2.73255	0.015625	0.01875	0.526316	0.474448
		63	55	1	19	43	0	3	8	66	192	0.34375		0.954545		0.465116		1.92063		0.0416667		0.545455
		87	47	0	17	39	1	1	0	58	192	0.302083		0.965517		0.425		1.2069		0		0.552381
		37	84	0	0	59	5	2	5	66	192	0.34375		0.893939		0		4.05405		0.0260417		0.44
		34	92	0	13	40	0	0	13	53	192	0.276042		1		0.325		4.26471		0.0677083		0.365517
		68	50	0	5	56	6	1	6	68	192	0.354167		0.897059		0.0806452		1.73529		0.03125		0.576271
		64	68	0	28	31	0	1	0	60	192	0.3125		0.983333		0.903226		2		0		0.46875
		35	93	1	20	42	0	1	0	64	192	0.333333		0.984375		0.5		4.48571		0		0.407643
		52	77	2	36	21	1	2	1	62	192	0.322917		0.951613		1.72727		2.67308		0.00520833		0.446043
		43	87	2	7	50	2	1	0	62	192	0.322917		0.951613		0.173077		3.46512		0		0.416107
NORMAL PREGNANCY	1	54	91	4	12	30	0	1	0	47	192	0.244792	0.198958	0.978723	0.906996	0.533333	2.67759	2.55556	1.50767	0	0.0171875	0.34058	0.374332
		69	77	3	14	28	0	1	0	46	192	0.239583		0.978261		0.607143		1.78261		0		0.373984
		93	55	33	9	2	0	0	0	44	192	0.229167		1		21		1.06452		0		0.444444
		56	97	1	17	15	1	5	0	39	192	0.203125		0.846154		1.125		2.42857		0		0.286765
		63	90	0	4	22	9	4	0	39	192	0.203125		0.666667		0.129032		2.04762		0		0.302326
		119	44	5	12	10	2	0	0	29	192	0.151042		0.931034		1.41667		0.613445		0		0.39726
		147	25	0	1	16	1	2	0	20	192	0.104167		0.85		0.0588235		0.306122		0		0.444444
		62	75	0	5	35	3	0	12	43	192	0.223958		0.930233		0.131579		1.90323		0.0625		0.364407
		73	74	1	13	29	1	1	0	45	192	0.234375		0.955556		0.466667		1.63014		0		0.378151
		98	43	6	11	11	2	0	21	30	192	0.15625		0.933333		1.30769		0.744898		0.109375		0.410959
	2	39	64	2	4	48	8	6	21	68	192	0.354167	0.343229	0.794118	0.888363	0.107143	0.29091	3.38462	4.18187	0.109375	0.0401042	0.515152	0.48211
		48	74	9	4	47	3	1	6	64	192	0.333333		0.9375		0.26		2.875		0.03125		0.463768
		100	35	6	6	37	7	1	0	57	192	0.296875		0.859649		0.272727		0.92		0		0.619565
		20	113	5	2	25	3	0	24	35	192	0.182292		0.914286		0.25		7.4		0.125		0.236486
		37	84	5	15	40	8	1	2	69	192	0.359375		0.869565		0.416667		4.13514		0.0104167		0.45098
		95	54	1	4	28	2	7	1	42	192	0.21875		0.785714		0.166667		1.01053		0.00520833		0.4375
		48	63	0	9	62	2	1	7	74	192	0.385417		0.959459		0.140625		2.85417		0.0364583		0.540146
		27	56	10	22	62	1	11	3	106	192	0.552083		0.886792		0.507937		6		0.015625		0.654321
		19	97	1	14	41	3	4	13	63	192	0.328125		0.888889		0.340909		8.42105		0.0677083		0.39375
		33	78	1	24	55	1	0	0	81	192	0.421875		0.987654		0.446429		4.81818		0		0.509434
	3	35	113	0	14	24	3	3	0	44	192	0.229167	0.269271	0.863636	0.860784	0.518519	0.206142	4.48571	3.32967	0	0.015625	0.280255	0.361493
		35	100	0	4	44	7	2	0	57	192	0.296875		0.842105		0.0784314		4.48571		0		0.363057
		44	96	0	2	44	6	0	0	52	192	0.270833		0.884615		0.04		3.36364		0		0.351351
		38	94	0	4	44	11	1	0	60	192	0.3125		0.8		0.0727273		4.05263		0		0.38961
		47	89	5	1	40	0	0	10	46	192	0.239583		1		0.15		2.87234		0.0520833		0.340741
		53	98	1	6	28	4	2	0	41	192	0.213542		0.853659		0.21875		2.62264		0		0.294964
		42	85	1	3	31	15	2	13	52	192	0.270833		0.673077		0.0869565		3.2619		0.0677083		0.379562
		41	88	0	0	53	4	1	5	58	192	0.302083		0.913793		0		3.56098		0.0260417		0.39726
		51	92	8	9	25	3	2	2	47	192	0.244792		0.893617		0.607143		2.72549		0.0104167		0.338129
		67	65	3	10	40	5	2	0	60	192	0.3125		0.883333		0.288889		1.86567		0		0.48
	4	76	56	17	24	10	4	0	4	55	191	0.287958	0.228275	0.927273	0.964014	2.92857	2.84747	1.46053	2.38112	0.0209424	0.00834424	0.495495	0.358239
		50	106	11	12	13	0	0	0	36	192	0.1875		1		1.76923		2.84		0		0.253521
		33	127	2	10	20	0	0	0	32	192	0.166667		1		0.6		4.81818		0		0.201258
		54	100	2	3	31	1	0	1	37	192	0.192708		0.972973		0.15625		2.53704		0.00520833		0.270073
		116	38	27	9	2	0	0	0	38	192	0.197917		1		18		0.655172		0		0.5
		64	76	3	28	15	3	0	3	49	192	0.255208		0.938776		1.72222		1.95312		0.015625		0.392
		44	111	5	7	17	4	0	4	33	192	0.171875		0.878788		0.571429		3.27273		0.0208333		0.229167
		72	68	9	20	19	2	0	2	50	192	0.260417		0.96		1.38095		1.63889		0.0104167		0.423729
		63	67	0	23	37	1	0	1	61	192	0.317708		0.983607		0.605263		2.03175		0.00520833		0.476562
		53	91	5	15	26	1	0	1	47	192	0.244792		0.978723		0.740741		2.60377		0.00520833		0.34058
	5	59	87	27	17	2	0	0	0	46	192	0.239583	0.2	1	0.987955	22	3.57978	2.25424	1.72089	0	0	0.345865	0.322812
		60	95	16	16	5	0	0	0	37	192	0.192708		1		6.4		2.2		0		0.280303
		60	84	5	6	37	0	0	0	48	192	0.25		1		0.297297		2.2		0		0.363636
		89	67	16	14	6	0	0	0	36	192	0.1875		1		5		1.1573		0		0.349515
		124	54	3	3	8	0	0	0	14	192	0.0729167		1		0.75		0.548387		0		0.205882
		61	87	1	2	39	2	0	0	44	192	0.229167		0.954545		0.0731707		2.14754		0		0.335878
		77	82	0	12	21	0	0	0	33	192	0.171875		1		0.571429		1.49351		0		0.286957
		65	82	7	2	36	0	0	0	45	192	0.234375		1		0.25		1.95385		0		0.354331
		89	62	4	3	34	0	0	0	41	192	0.213542		1		0.205882		1.1573		0		0.398058
		62	90	5	3	29	3	0	0	40	192	0.208333		0.925		0.25		2.09677		0		0.307692
	6	69	71	8	15	28	1	0	0	52	192	0.270833	0.232812	0.980769	0.885922	0.793103	0.716269	1.78261	2.81619	0	0.046875	0.422764	0.348114
		38	95	0	6	47	0	0	6	53	192	0.276042		1		0.12766		3.89474		0.03125		0.358108
		26	95	7	11	37	0	0	16	55	192	0.286458		1		0.486486		5.76923		0.0833333		0.366667
		57	69	4	4	39	2	0	17	49	192	0.255208		0.959184		0.195122		2.07018		0.0885417		0.415254
		56	78	11	27	8	0	0	12	46	192	0.239583		1		4.75		2.21429		0.0625		0.370968
		28	93	2	7	23	8	0	31	40	192	0.208333		0.8		0.290323		4.75		0.161458		0.300752
		77	77	3	10	20	5	0	0	38	192	0.197917		0.868421		0.52		1.49351		0		0.330435
		44	96	0	0	46	6	0	0	52	192	0.270833		0.884615		0		3.36364		0		0.351351
		81	87	0	0	17	7	0	0	24	192	0.125		0.708333		0		1.37037		0		0.216216
		75	71	0	0	25	13	0	8	38	192	0.197917		0.657895		0		1.45333		0.0416667		0.348624
	7	89	64	13	14	12	0	0	0	39	192	0.203125	0.197917	1	1	2.25	4.07667	1.1573	2.07021	0	0.0046875	0.378641	0.326321
		105	61	13	12	1	0	0	0	26	192	0.135417		1		25		0.828571		0		0.298851
		63	80	18	25	0	0	0	6	43	192	0.223958		1		0		1.95238		0.03125		0.349593
		101	51	10	16	14	0	0	0	40	192	0.208333		1		1.85714		0.90099		0		0.43956
		58	96	4	34	0	0	0	0	38	192	0.197917		1		0		2.31034		0		0.283582
		54	94	10	20	14	0	0	0	44	192	0.229167		1		2.14286		2.55556		0		0.318841
		90	74	6	7	15	0	0	0	28	192	0.145833		1		0.866667		1.13333		0		0.27451
		81	60	3	36	12	0	0	0	51	192	0.265625		1		3.25		1.37037		0		0.459459
		39	118	17	10	5	0	0	3	32	192	0.166667		1		5.4		3.84615		0.015625		0.213333
		34	119	3	36	0	0	0	0	39	192	0.203125		1		0		4.64706		0		0.246835
	8	51	77	6	23	26	0	5	4	60	192	0.3125	0.284375	0.916667	0.916791	1.11538	0.466351	2.68627	3.14668	0.0208333	0.0453125	0.437956	0.408557
		53	86	14	21	17	1	0	0	53	192	0.276042		0.981132		1.94444		2.62264		0		0.381295
		34	104	0	6	42	0	6	0	54	192	0.28125		0.888889		0.142857		4.64706		0		0.341772
		48	91	2	8	30	0	2	11	42	192	0.21875		0.952381		0.333333		2.77083		0.0572917		0.315789
		62	75	0	3	46	0	6	0	55	192	0.286458		0.890909		0.0652174		2.09677		0		0.423077
		37	81	1	4	55	3	3	8	66	192	0.34375		0.909091		0.0862069		3.97297		0.0416667		0.44898
		53	75	1	6	38	1	2	16	48	192	0.25		0.9375		0.179487		2.32075		0.0833333		0.390244
		25	93	2	6	56	3	5	2	72	192	0.375		0.888889		0.135593		6.6		0.0104167		0.436364
		46	67	1	17	32	2	0	27	52	192	0.270833		0.961538		0.529412		2.58696		0.140625		0.436975
		80	49	0	5	32	6	1	19	44	192	0.229167		0.840909		0.131579		1.1625		0.0989583		0.473118
	9	90	80	4	8	8	0	0	2	20	192	0.104167	0.171968	1	0.987093	1.5	1.79673	1.11111	1.61136	0.0104167	0.0109375	0.2	0.283256
		53	87	10	18	20	0	0	4	48	192	0.25		1		1.4		2.54717		0.0208333		0.355556
		58	90	4	30	3	0	0	7	37	192	0.192708		1		11.3333		2.18966		0.0364583		0.291339
		77	81	6	14	14	0	0	0	34	192	0.177083		1		1.42857		1.49351		0		0.295652
		76	81	6	14	14	0	0	0	34	191	0.17801		1		1.42857		1.51316		0		0.295652
		78	81	0	4	22	1	0	6	27	192	0.140625		0.962963		0.173913		1.38462		0.03125		0.25
		77	75	0	4	35	1	0	0	40	192	0.208333		0.975		0.111111		1.49351		0		0.347826
		73	93	4	0	21	1	0	0	26	192	0.135417		0.961538		0.181818		1.63014		0		0.218487
		78	79	0	7	27	1	0	0	35	192	0.182292		0.971429		0.25		1.46154		0		0.307018
		83	78	0	4	25	0	0	2	29	192	0.151042		1		0.16		1.28916		0.0104167		0.271028
	10	65	61	7	15	38	1	5	0	66	192	0.34375	0.308854	0.909091	0.897491	0.564103	0.415058	1.95385	2.44137	0	0.0333333	0.519685	0.51368
		82	58	3	20	25	0	0	4	48	192	0.25		1		0.92		1.29268		0.0208333		0.45283
		27	116	1	11	32	4	0	1	48	192	0.25		0.916667		0.333333		6.07407		0.00520833		0.292683
		64	60	0	6	49	2	3	8	60	192	0.3125		0.916667		0.117647		1.875		0.0416667		0.5
		87	51	2	21	31	0	0	0	54	192	0.28125		1		0.741935		1.2069		0		0.514286
		154	18	0	2	17	1	0	0	20	192	0.104167		0.95		0.111111		0.246753		0		0.526316
		54	81	0	4	36	14	3	0	57	192	0.296875		0.701754		0.08		2.55556		0		0.413043
		30	62	2	17	55	8	3	15	85	192	0.442708		0.870588		0.301587		4.9		0.078125		0.578231
		74	51	0	20	39	5	3	0	67	192	0.348958		0.880597		0.454545		1.59459		0		0.567797
		42	26	3	27	43	14	1	36	88	192	0.458333		0.829545		0.526316		2.71429		0.1875		0.77193

## Sheet: LC3B 3
GROUP	NO	IVS	STROMA	+3 Stained	+2 Stained	+1 Stained	- Stained	NUCLEI	FIBRIN	SUM OF +3,+2,+1,-, NUCLEI (=Trophoblast)	Total Sum of All	% Trophoblast of Slides	% Trophoblast of Each Subject	% Stained Trophoblast	% Stained Trophoblast of each subject	Relation strong staining (2,3) vs weak/no staining (1,-) per slide	Relation strong staining (2,3) vs weak/no staining (1,-) per subject	Relation Villi vs IVS per slide	Relation Villi vs IVS per subject	% Fibrin per slide	% Fibrin per subject	% Trophoblast in Villi per slide	% Trophoblast in Villi per subject
IUGR	1	34	107	22	20	9	0	0	0	51	192	0.265625	0.188021	1	1	4.66667	2.67048	4.64706	3.10596	0	0.0177083	0.322785	0.2589
		35	105	11	25	16	0	0	0	52	192	0.270833		1		2.25		4.48571		0		0.33121
		55	89	0	26	10	0	0	12	36	192	0.1875		1		2.6		2.27273		0.0625		0.288
		57	86	5	32	12	0	0	0	49	192	0.255208		1		3.08333		2.36842		0		0.362963
		36	117	6	23	10	0	0	0	39	192	0.203125		1		2.9		4.33333		0		0.25
		72	96	3	9	5	0	0	7	17	192	0.0885417		1		2.4		1.56944		0.0364583		0.150442
		79	88	0	19	6	0	0	0	25	192	0.130208		1		3.16667		1.43038		0		0.221239
		57	99	0	24	12	0	0	0	36	192	0.1875		1		2		2.36842		0		0.266667
		47	99	2	14	15	0	0	15	31	192	0.161458		1		1.06667		2.76596		0.078125		0.238462
		33	134	0	18	7	0	0	0	25	192	0.130208		1		2.57143		4.81818		0		0.157233
	2	14	122	2	46	8	0	0	0	56	192	0.291667	0.228125	1	1	6	2.31391	12.7143	16.0438	0	0.00677083	0.314607	0.270824
		35	120	4	25	8	0	0	0	37	192	0.192708		1		3.625		4.48571		0		0.235669
		15	133	2	30	12	0	0	0	44	192	0.229167		1		2.66667		11.8		0		0.248588
		18	132	10	13	19	0	0	0	42	192	0.21875		1		1.21053		9.66667		0		0.241379
		15	119	9	16	26	0	0	7	51	192	0.265625		1		0.961538		11.3333		0.0364583		0.3
		98	74	4	8	8	0	0	0	20	192	0.104167		1		1.5		0.959184		0		0.212766
		31	117	0	10	34	0	0	0	44	192	0.229167		1		0.294118		5.19355		0		0.273292
		42	100	0	36	8	0	0	6	44	192	0.229167		1		4.5		3.42857		0.03125		0.305556
		2	150	15	12	13	0	0	0	40	192	0.208333		1		2.07692		95		0		0.210526
		28	104	0	14	46	0	0	0	60	192	0.3125		1		0.304348		5.85714		0		0.365854
	3	51	97	0	33	6	1	0	4	40	192	0.208333	0.160417	0.975	0.995326	4.71429	7.06735	2.68627	2.14003	0.0208333	0.00989583	0.291971	0.272894
		100	61	1	17	13	0	0	0	31	192	0.161458		1		1.38462		0.92		0		0.336957
		56	80	3	29	13	1	0	10	46	192	0.239583		0.978261		2.28571		2.25		0.0520833		0.365079
		78	79	3	27	5	0	0	0	35	192	0.182292		1		6		1.46154		0		0.307018
		100	68	3	19	2	0	0	0	24	192	0.125		1		11		0.92		0		0.26087
		68	100	0	8	16	0	0	0	24	192	0.125		1		0.5		1.82353		0		0.193548
		67	94	2	28	1	0	0	0	31	192	0.161458		1		30		1.86567		0		0.248
		70	78	4	31	9	0	0	0	44	192	0.229167		1		3.88889		1.74286		0		0.360656
		23	152	0	7	5	0	0	5	12	192	0.0625		1		1.4		7.13043		0.0260417		0.0731707
		120	51	0	19	2	0	0	0	21	192	0.109375		1		9.5		0.6		0		0.291667
	4	98	66	11	15	2	0	0	0	28	192	0.145833	0.204687	1	0.995455	13	4.65953	0.959184	1.90403	0	0	0.297872	0.33661
		114	48	2	21	7	0	0	0	30	192	0.15625		1		3.28571		0.684211		0		0.384615
		78	70	11	18	13	2	0	0	44	192	0.229167		0.954545		1.93333		1.46154		0		0.385965
		80	74	15	18	5	0	0	0	38	192	0.197917		1		6.6		1.4		0		0.339286
		60	93	9	19	11	0	0	0	39	192	0.203125		1		2.54545		2.2		0		0.295455
		92	57	8	25	10	0	0	0	43	192	0.223958		1		3.3		1.08696		0		0.43
		45	89	11	30	17	0	0	0	58	192	0.302083		1		2.41176		3.26667		0		0.394558
		56	103	13	17	3	0	0	0	33	192	0.171875		1		10		2.42857		0		0.242647
		39	112	9	17	15	0	0	0	41	192	0.213542		1		1.73333		3.92308		0		0.267974
		73	80	0	25	14	0	0	0	39	192	0.203125		1		1.78571		1.63014		0		0.327731
	5	35	113	0	37	7	0	0	0	44	192	0.229167	0.229687	1	0.998039	5.28571	1.62808	4.48571	3.81812	0	0.00364583	0.280255	0.298216
		57	89	6	32	8	0	0	0	46	192	0.239583		1		4.75		2.36842		0		0.340741
		56	95	2	25	14	0	0	0	41	192	0.213542		1		1.92857		2.42857		0		0.301471
		34	128	0	19	11	0	0	0	30	192	0.15625		1		1.72727		4.64706		0		0.189873
		41	100	2	20	28	1	0	0	51	192	0.265625		0.980392		0.758621		3.68293		0		0.337748
		21	110	0	15	46	0	0	0	61	192	0.317708		1		0.326087		8.14286		0		0.356725
		45	96	0	17	34	0	0	0	51	192	0.265625		1		0.5		3.26667		0		0.346939
		41	119	1	5	26	0	0	0	32	192	0.166667		1		0.230769		3.68293		0		0.211921
		52	91	7	11	24	0	0	7	42	192	0.21875		1		0.75		2.55769		0.0364583		0.315789
		49	100	0	1	42	0	0	0	43	192	0.223958		1		0.0238095		2.91837		0		0.300699
	6	58	94	0	4	27	9	0	0	40	192	0.208333	0.1375	0.775	0.944773	0.111111	0.866277	2.31034	2.83807	0	0	0.298507	0.215277
		62	119	0	3	6	2	0	0	11	192	0.0572917		0.818182		0.375		2.09677		0		0.0846154
		98	72	0	8	14	0	0	0	22	192	0.114583		1		0.571429		0.959184		0		0.234043
		20	132	0	4	32	4	0	0	40	192	0.208333		0.9		0.111111		8.6		0		0.232558
		119	54	1	15	3	0	0	0	19	192	0.0989583		1		5.33333		0.613445		0		0.260274
		78	97	0	7	10	0	0	0	17	192	0.0885417		1		0.7		1.46154		0		0.149123
		73	92	0	0	27	0	0	0	27	192	0.140625		1		0		1.63014		0		0.226891
		26	146	2	6	12	0	0	0	20	192	0.104167		1		0.666667		6.38462		0		0.120482
		51	117	0	8	16	0	0	0	24	192	0.125		1		0.5		2.76471		0		0.170213
		75	73	0	10	32	2	0	0	44	192	0.229167		0.954545		0.294118		1.56		0		0.376068
	7	10	138	18	5	20	1	0	0	44	192	0.229167	0.192188	0.977273	0.955888	1.09524	2.35527	18.2	5.17157	0	0.0119792	0.241758	0.265893
		79	74	4	16	19	0	0	0	39	192	0.203125		1		1.05263		1.43038		0		0.345133
		22	132	10	5	9	2	2	10	28	192	0.145833		0.857143		1.36364		7.27273		0.0520833		0.175
		21	139	10	10	12	0	0	0	32	192	0.166667		1		1.66667		8.14286		0		0.187135
		52	91	9	28	12	0	0	0	49	192	0.255208		1		3.08333		2.69231		0		0.35
		57	90	2	3	40	0	0	0	45	192	0.234375		1		0.125		2.36842		0		0.333333
		41	111	4	22	12	2	0	0	40	192	0.208333		0.95		1.85714		3.68293		0		0.264901
		72	95	7	15	1	1	1	0	25	192	0.130208		0.92		11		1.66667		0		0.208333
		29	115	0	10	21	4	0	13	35	192	0.182292		0.885714		0.4		5.17241		0.0677083		0.233333
		92	68	1	20	10	1	0	0	32	192	0.166667		0.96875		1.90909		1.08696		0		0.32
	8	76	64	0	35	10	0	0	7	45	192	0.234375	0.238542	1	0.986829	3.5	3.05115	1.43421	3.47329	0.0364583	0.00364583	0.412844	0.318793
		34	100	13	37	8	0	0	0	58	192	0.302083		1		6.25		4.64706		0		0.367089
		44	78	8	45	17	0	0	0	70	192	0.364583		1		3.11765		3.36364		0		0.472973
		39	100	2	40	11	0	0	0	53	192	0.276042		1		3.81818		3.92308		0		0.346405
		55	89	0	35	13	0	0	0	48	192	0.25		1		2.69231		2.49091		0		0.350365
		28	111	15	30	8	0	0	0	53	192	0.276042		1		5.625		5.85714		0		0.323171
		72	92	0	16	12	0	0	0	28	192	0.145833		1		1.33333		1.66667		0		0.233333
		29	117	9	17	20	0	0	0	46	192	0.239583		1		1.3		5.62069		0		0.282209
		54	115	1	14	7	1	0	0	23	192	0.119792		0.956522		1.875		2.55556		0		0.166667
		46	112	1	16	14	3	0	0	34	192	0.177083		0.911765		1		3.17391		0		0.232877
	9	68	83	5	19	5	0	0	12	29	192	0.151042	0.136979	1	0.992857	4.8	2.73948	1.64706	3.65548	0.0625	0.0333333	0.258929	0.196184
		78	86	2	21	5	0	0	0	28	192	0.145833		1		4.6		1.46154		0		0.245614
		55	95	0	22	7	0	0	13	29	192	0.151042		1		3.14286		2.25455		0.0677083		0.233871
		30	144	0	6	12	0	0	0	18	192	0.09375		1		0.5		5.4		0		0.111111
		59	93	0	19	7	2	0	12	28	192	0.145833		0.928571		2.11111		2.05085		0.0625		0.231405
		20	136	0	4	19	0	0	13	23	192	0.119792		1		0.210526		7.95		0.0677083		0.144654
		25	127	1	35	4	0	0	0	40	192	0.208333		1		9		6.68		0		0.239521
		75	99	3	15	0	0	0	0	18	192	0.09375		1		0		1.56		0		0.153846
		35	117	0	15	11	0	0	14	26	192	0.135417		1		1.36364		4.08571		0.0729167		0.181818
		43	125	0	15	9	0	0	0	24	192	0.125		1		1.66667		3.46512		0		0.161074
	10	81	71	4	25	11	0	0	0	40	192	0.208333	0.230729	1	0.984526	2.63636	1.9371	1.37037	4.79355	0	0.0223958	0.36036	0.309267
		33	114	5	23	13	0	0	4	41	192	0.213542		1		2.15385		4.69697		0.0208333		0.264516
		41	106	2	23	9	0	0	11	34	192	0.177083		1		2.77778		3.41463		0.0572917		0.242857
		74	82	2	23	11	0	0	0	36	192	0.1875		1		2.27273		1.59459		0		0.305085
		46	110	2	23	10	1	0	0	36	192	0.1875		0.972222		2.27273		3.17391		0		0.246575
		68	76	0	25	22	1	0	0	48	192	0.25		0.979167		1.08696		1.82353		0		0.387097
		20	101	5	48	18	0	0	0	71	192	0.369792		1		2.94444		8.6		0		0.412791
		18	111	2	24	21	3	0	13	50	192	0.260417		0.94		1.08333		8.94444		0.0677083		0.310559
		16	130	3	22	20	1	0	0	46	192	0.239583		0.978261		1.19048		11		0		0.261364
		41	95	0	20	20	1	0	15	41	192	0.213542		0.97561		0.952381		3.31707		0.078125		0.301471
PREECLAMPSIA EO	1	47	99	1	7	38	0	0	0	46	192	0.239583	0.165625	1	0.98433	0.210526	0.739162	3.08511	3.85478	0	0	0.317241	0.263621
		47	92	5	13	35	0	0	0	53	192	0.276042		1		0.514286		3.08511		0		0.365517
		23	154	3	8	3	1	0	0	15	192	0.078125		0.933333		2.75		7.34783		0		0.0887574
		129	47	0	5	11	0	0	0	16	192	0.0833333		1		0.454545		0.488372		0		0.253968
		90	64	3	11	24	0	0	0	38	192	0.197917		1		0.583333		1.13333		0		0.372549
		15	148	0	12	16	1	0	0	29	192	0.151042		0.965517		0.705882		11.8		0		0.163842
		34	140	0	1	16	1	0	0	18	192	0.09375		0.944444		0.0588235		4.64706		0		0.113924
		100	61	0	9	22	0	0	0	31	192	0.161458		1		0.409091		0.92		0		0.336957
		117	50	5	10	10	0	0	0	25	192	0.130208		1		1.5		0.641026		0		0.333333
		30	115	3	5	39	0	0	0	47	192	0.244792		1		0.205128		5.4		0		0.290123
	2	106	67	4	15	0	0	0	0	19	192	0.0989583	0.178514	1	1	0	7.50841	0.811321	2.85692	0	0.0318535	0.22093	0.301191
		83	62	7	40	0	0	0	0	47	192	0.244792		1		0		1.31325		0		0.431193
		34	98	0	19	28	0	0	10	47	189	0.248677		1		0.678571		4.26471		0.0529101		0.324138
		87	65	0	39	1	0	0	0	40	192	0.208333		1		39		1.2069		0		0.380952
		64	77	8	33	10	0	0	0	51	192	0.265625		1		4.1		2		0		0.398438
		30	116	5	14	4	0	0	23	23	192	0.119792		1		4.75		4.63333		0.119792		0.165468
		97	66	0	27	2	0	0	0	29	192	0.151042		1		13.5		0.979381		0		0.305263
		72	83	1	18	18	0	0	0	37	192	0.192708		1		1.05556		1.66667		0		0.308333
		97	56	10	26	3	0	0	0	39	192	0.203125		1		12		0.979381		0		0.410526
		14	140	4	6	0	0	0	28	10	192	0.0520833		1		0		10.7143		0.145833		0.0666667
	3	37	102	4	43	6	0	0	0	53	192	0.276042	0.298958	1	0.998437	7.83333	2.61095	4.18919	6.26781	0	0.00833333	0.341935	0.354591
		17	123	14	25	13	0	0	0	52	192	0.270833		1		3		10.2941		0		0.297143
		29	123	10	16	14	0	0	0	40	192	0.208333		1		1.85714		5.62069		0		0.245399
		23	113	9	21	17	0	0	9	47	192	0.244792		1		1.76471		6.95652		0.046875		0.29375
		38	95	8	32	12	0	0	7	52	192	0.270833		1		3.33333		3.86842		0.0364583		0.353741
		18	108	15	25	26	0	0	0	66	192	0.34375		1		1.53846		9.66667		0		0.37931
		24	80	9	39	40	0	0	0	88	192	0.458333		1		1.2		7		0		0.52381
		42	89	5	30	26	0	0	0	61	192	0.317708		1		1.34615		3.57143		0		0.406667
		27	114	7	33	11	0	0	0	51	192	0.265625		1		3.63636		6.11111		0		0.309091
		30	98	6	18	39	1	0	0	64	192	0.333333		0.984375		0.6		5.4		0		0.395062
	4	57	94	2	19	16	0	0	4	37	192	0.192708	0.139063	1	0.974682	1.3125	1.48548	2.29825	3.50696	0.0208333	0.0161458	0.282443	0.209349
		13	170	0	4	5	0	0	0	9	192	0.046875		1		0.8		13.7692		0		0.0502793
		42	113	1	10	22	0	0	4	33	192	0.171875		1		0.5		3.47619		0.0208333		0.226027
		55	99	1	13	18	2	0	4	34	192	0.177083		0.941176		0.7		2.41818		0.0208333		0.255639
		41	122	0	16	10	3	0	0	29	192	0.151042		0.896552		1.23077		3.68293		0		0.192053
		84	94	1	6	3	1	0	3	11	192	0.0572917		0.909091		1.75		1.25		0.015625		0.104762
		56	101	0	6	13	0	0	16	19	192	0.0989583		1		0.461538		2.14286		0.0833333		0.158333
		96	72	0	18	6	0	0	0	24	192	0.125		1		3		1		0		0.25
		97	67	0	18	10	0	0	0	28	192	0.145833		1		1.8		0.979381		0		0.294737
		38	111	3	30	10	0	0	0	43	192	0.223958		1		3.3		4.05263		0		0.279221
	5	52	84	5	40	11	0	0	0	56	192	0.291667	0.257292	1	0.980149	4.09091	3.03498	2.69231	2.60574	0	0	0.4	0.382577
		107	49	4	21	11	0	0	0	36	192	0.1875		1		2.27273		0.794393		0		0.423529
		86	55	2	20	28	1	0	0	51	192	0.265625		0.980392		0.758621		1.23256		0		0.481132
		38	88	1	57	8	0	0	0	66	192	0.34375		1		7.25		4.05263		0		0.428571
		72	67	5	28	20	0	0	0	53	192	0.276042		1		1.65		1.66667		0		0.441667
		28	112	3	30	16	3	0	0	52	192	0.270833		0.942308		1.73684		5.85714		0		0.317073
		56	103	2	17	10	4	0	0	33	192	0.171875		0.878788		1.35714		2.42857		0		0.242647
		57	79	9	30	17	0	0	0	56	192	0.291667		1		2.29412		2.36842		0		0.414815
		60	68	6	25	33	0	0	0	64	192	0.333333		1		0.939394		2.2		0		0.484848
		51	114	13	11	3	0	0	0	27	192	0.140625		1		8		2.76471		0		0.191489
	6	79	58	7	38	2	0	0	8	47	192	0.244792	0.273028	1	0.989322	22.5	6.24659	1.32911	6.12443	0.0416667	0.00416667	0.447619	0.34428
		23	109	14	33	13	0	0	0	60	192	0.3125		1		3.61538		7.34783		0		0.35503
		20	106	14	35	11	0	6	0	66	192	0.34375		0.909091		4.45455		8.6		0		0.383721
		26	111	5	33	17	0	0	0	55	192	0.286458		1		2.23529		6.38462		0		0.331325
		28	118	9	23	14	0	0	0	46	192	0.239583		1		2.28571		5.85714		0		0.280488
		27	102	23	32	7	1	0	0	63	192	0.328125		0.984127		6.875		6.11111		0		0.381818
		64	86	10	27	4	0	0	0	41	191	0.21466		1		9.25		1.98438		0		0.322835
		12	124	23	21	12	0	0	0	56	192	0.291667		1		3.66667		15		0		0.311111
		24	116	14	22	16	0	0	0	52	192	0.270833		1		2.25		7		0		0.309524
		73	81	9	23	6	0	0	0	38	192	0.197917		1		5.33333		1.63014		0		0.319328
	7	42	128	5	4	13	0	0	0	22	192	0.114583	0.180729	1	1	0.692308	0.382012	3.57143	3.00855	0	0	0.146667	0.257788
		43	132	4	1	12	0	0	0	17	192	0.0885417		1		0.416667		3.46512		0		0.114094
		45	115	11	9	12	0	0	0	32	192	0.166667		1		1.66667		3.26667		0		0.217687
		30	143	0	1	18	0	0	0	19	192	0.0989583		1		0.0555556		5.4		0		0.117284
		41	120	3	0	28	0	0	0	31	192	0.161458		1		0.107143		3.68293		0		0.205298
		54	105	0	1	32	0	0	0	33	192	0.171875		1		0.03125		2.55556		0		0.23913
		67	91	0	12	22	0	0	0	34	192	0.177083		1		0.545455		1.86567		0		0.272
		52	84	1	6	49	0	0	0	56	192	0.291667		1		0.142857		2.69231		0		0.4
		56	79	1	6	50	0	0	0	57	192	0.296875		1		0.14		2.42857		0		0.419118
		89	57	0	1	45	0	0	0	46	192	0.239583		1		0.0222222		1.1573		0		0.446602
	8	41	143	0	1	7	0	0	0	8	192	0.0416667	0.0859375	1	1	0.142857	0.938035	3.68293	6.23534	0	0.0192708	0.0529801	0.117612
		62	108	0	2	20	0	0	0	22	192	0.114583		1		0.1		2.09677		0		0.169231
		51	116	0	0	9	0	0	16	9	192	0.046875		1		0		2.45098		0.0833333		0.072
		46	123	0	4	19	0	0	0	23	192	0.119792		1		0.210526		3.17391		0		0.157534
		31	125	0	8	7	0	0	21	15	192	0.078125		1		1.14286		4.51613		0.109375		0.107143
		59	113	0	17	3	0	0	0	20	192	0.104167		1		5.66667		2.25424		0		0.150376
		11	165	0	9	7	0	0	0	16	192	0.0833333		1		1.28571		16.4545		0		0.0883978
		85	90	0	1	16	0	0	0	17	192	0.0885417		1		0.0625		1.25882		0		0.158879
		43	126	0	10	13	0	0	0	23	192	0.119792		1		0.769231		3.46512		0		0.154362
		8	172	0	0	12	0	0	0	12	192	0.0625		1		0		23		0		0.0652174
	9	122	51	2	2	15	0	0	0	19	192	0.0989583	0.0854167	1	0.996774	0.266667	0.334072	0.57377	2.74607	0	0.00625	0.271429	0.211748
		115	57	1	6	13	0	0	0	20	192	0.104167		1		0.538462		0.669565		0		0.25974
		64	105	1	3	7	0	0	12	11	192	0.0572917		1		0.571429		1.8125		0.0625		0.0948276
		143	37	0	1	11	0	0	0	12	192	0.0625		1		0.0909091		0.342657		0		0.244898
		98	63	0	3	27	1	0	0	31	192	0.161458		0.967742		0.107143		0.959184		0		0.329787
		85	80	0	2	25	0	0	0	27	192	0.140625		1		0.08		1.25882		0		0.252336
		137	44	1	5	5	0	0	0	11	192	0.0572917		1		1.2		0.40146		0		0.2
		124	48	0	2	18	0	0	0	20	192	0.104167		1		0.111111		0.548387		0		0.294118
		9	181	0	0	2	0	0	0	2	192	0.0104167		1		0		20.3333		0		0.010929
		123	58	0	3	8	0	0	0	11	192	0.0572917		1		0.375		0.560976		0		0.15942
	10	52	127	0	0	12	1	0	0	13	192	0.0677083	0.114062	0.923077	0.959511	0	0.200414	2.69231	1.92086	0	0.00677083	0.0928571	0.185916
		74	101	0	2	14	1	0	0	17	192	0.0885417		0.941176		0.133333		1.59459		0		0.144068
		91	82	0	5	13	1	0	0	19	192	0.0989583		0.947368		0.357143		1.10989		0		0.188119
		53	117	0	1	21	0	0	0	22	192	0.114583		1		0.047619		2.62264		0		0.158273
		90	66	0	10	20	0	0	6	30	192	0.15625		1		0.5		1.06667		0.03125		0.3125
		48	116	0	1	20	0	0	7	21	192	0.109375		1		0.05		2.85417		0.0364583		0.153285
		77	92	0	2	18	3	0	0	23	192	0.119792		0.869565		0.0952381		1.49351		0		0.2
		83	88	0	3	17	1	0	0	21	192	0.109375		0.952381		0.166667		1.31325		0		0.192661
		78	87	0	6	21	0	0	0	27	192	0.140625		1		0.285714		1.46154		0		0.236842
		48	118	0	7	18	1	0	0	26	192	0.135417		0.961538		0.368421		3		0		0.180556
PREECLAMPSIA LO	1	36	110	6	9	31	0	0	0	46	192	0.239583	0.173438	1	0.99447	0.483871	1.73255	4.33333	3.44576	0	0	0.294872	0.266647
		103	54	2	25	8	0	0	0	35	192	0.182292		1		3.375		0.864078		0		0.393258
		82	70	3	16	20	1	0	0	40	192	0.208333		0.975		0.904762		1.34146		0		0.363636
		128	48	4	9	3	0	0	0	16	192	0.0833333		1		4.33333		0.5		0		0.25
		74	81	1	23	13	0	0	0	37	192	0.192708		1		1.84615		1.59459		0		0.313559
		16	168	0	4	4	0	0	0	8	192	0.0416667		1		1		11		0		0.0454545
		52	105	4	11	20	0	0	0	35	192	0.182292		1		0.75		2.69231		0		0.25
		45	114	6	15	11	1	0	0	33	192	0.171875		0.969697		1.75		3.26667		0		0.22449
		30	114	4	27	17	0	0	0	48	192	0.25		1		1.82353		5.4		0		0.296296
		43	114	0	18	17	0	0	0	35	192	0.182292		1		1.05882		3.46512		0		0.234899
	2	38	125	0	10	19	0	0	0	29	192	0.151042	0.198958	1	1	0.526316	0.503488	4.05263	3.80931	0	0	0.188312	0.267555
		25	121	0	20	26	0	0	0	46	192	0.239583		1		0.769231		6.68		0		0.275449
		28	128	1	15	20	0	0	0	36	192	0.1875		1		0.8		5.85714		0		0.219512
		102	69	1	6	14	0	0	0	21	192	0.109375		1		0.5		0.882353		0		0.233333
		59	90	0	8	35	0	0	0	43	192	0.223958		1		0.228571		2.25424		0		0.323308
		30	95	0	23	44	0	0	0	67	192	0.348958		1		0.522727		5.4		0		0.41358
		27	143	1	4	17	0	0	0	22	192	0.114583		1		0.294118		6.11111		0		0.133333
		66	90	0	13	23	0	0	0	36	192	0.1875		1		0.565217		1.90909		0		0.285714
		59	87	6	13	27	0	0	0	46	192	0.239583		1		0.703704		2.25424		0		0.345865
		52	104	0	4	32	0	0	0	36	192	0.1875		1		0.125		2.69231		0		0.257143
	3	23	115	4	50	0	0	0	0	54	192	0.28125	0.227083	1	0.980501	0	0.851286	7.34783	7.29025	0	0.003125	0.319527	0.287961
		76	77	4	16	19	0	0	0	39	192	0.203125		1		1.05263		1.52632		0		0.336207
		87	70	0	14	15	0	0	6	29	192	0.151042		1		0.933333		1.13793		0.03125		0.292929
		15	123	0	14	40	0	0	0	54	192	0.28125		1		0.35		11.8		0		0.305085
		10	131	3	29	19	0	0	0	51	192	0.265625		1		1.68421		18.2		0		0.28022
		15	126	5	20	26	0	0	0	51	192	0.265625		1		0.961538		11.8		0		0.288136
		14	136	3	17	22	0	0	0	42	192	0.21875		1		0.909091		12.7143		0		0.235955
		56	81	6	23	25	1	0	0	55	192	0.286458		0.981818		1.11538		2.42857		0		0.404412
		61	116	0	6	7	2	0	0	15	192	0.078125		0.866667		0.666667		2.14754		0		0.114504
		40	106	2	19	23	2	0	0	46	192	0.239583		0.956522		0.84		3.8		0		0.302632
	4	145	29	0	13	5	0	0	0	18	192	0.09375	0.188542	1	1	2.6	1.1146	0.324138	2.16753	0	0	0.382979	0.306732
		41	129	0	8	14	0	0	0	22	192	0.114583		1		0.571429		3.68293		0		0.145695
		64	85	0	29	14	0	0	0	43	192	0.223958		1		2.07143		2		0		0.335938
		85	69	0	23	15	0	0	0	38	192	0.197917		1		1.53333		1.25882		0		0.35514
		66	92	0	15	19	0	0	0	34	192	0.177083		1		0.789474		1.90909		0		0.269841
		58	94	0	26	14	0	0	0	40	192	0.208333		1		1.85714		2.31034		0		0.298507
		47	107	0	16	22	0	0	0	38	192	0.197917		1		0.727273		3.08511		0		0.262069
		61	87	0	9	35	0	0	0	44	192	0.229167		1		0.257143		2.14754		0		0.335878
		40	106	0	13	33	0	0	0	46	192	0.239583		1		0.393939		3.8		0		0.302632
		89	64	0	10	29	0	0	0	39	192	0.203125		1		0.344828		1.1573		0		0.378641
	5	33	99	3	17	26	0	0	14	46	192	0.239583	0.261458	1	0.977901	0.769231	1.85431	4.39394	7.14513	0.0729167	0.040625	0.317241	0.332799
		49	68	5	39	23	0	0	8	67	192	0.348958		1		1.91304		2.7551		0.0416667		0.496296
		8	127	2	18	11	6	0	20	37	192	0.192708		0.837838		1.17647		20.5		0.104167		0.22561
		19	102	5	32	34	0	0	0	71	192	0.369792		1		1.08824		9.10526		0		0.410405
		38	96	2	23	20	0	0	13	45	192	0.234375		1		1.25		3.71053		0.0677083		0.319149
		12	118	13	34	11	0	0	4	58	192	0.302083		1		4.27273		14.6667		0.0208333		0.329545
		55	103	0	7	25	2	0	0	34	192	0.177083		0.941176		0.259259		2.49091		0		0.248175
		27	117	11	28	9	0	0	0	48	192	0.25		1		4.33333		6.11111		0		0.290909
		58	80	5	25	24	0	0	0	54	192	0.28125		1		1.25		2.31034		0		0.402985
		27	104	5	24	13	0	0	19	42	192	0.21875		1		2.23077		5.40741		0.0989583		0.287671
	6	41	127	0	0	21	3	0	0	24	192	0.125	0.207813	0.875	0.976362	0	0.163298	3.68293	2.50725	0	0.0135417	0.15894	0.309985
		59	67	0	4	60	2	0	0	66	192	0.34375		0.969697		0.0645161		2.25424		0		0.496241
		51	88	0	16	37	0	0	0	53	192	0.276042		1		0.432432		2.76471		0		0.375887
		89	71	0	7	25	0	0	0	32	192	0.166667		1		0.28		1.1573		0		0.31068
		58	91	1	0	36	0	0	6	37	192	0.192708		1		0.0277778		2.2069		0.03125		0.289062
		43	117	0	2	30	0	0	0	32	192	0.166667		1		0.0666667		3.46512		0		0.214765
		38	117	0	10	27	0	0	0	37	192	0.192708		1		0.37037		4.05263		0		0.24026
		82	56	0	4	30	3	0	17	37	192	0.192708		0.918919		0.121212		1.13415		0.0885417		0.397849
		55	86	0	1	50	0	0	0	51	192	0.265625		1		0.02		2.49091		0		0.372263
		66	93	0	6	24	0	0	3	30	192	0.15625		1		0.25		1.86364		0.015625		0.243902
	7	7	128	11	46	0	0	0	0	57	192	0.296875	0.236458	1	0.99375	0	0.293121	26.4286	20.2237	0	0	0.308108	0.260776
		5	131	2	15	39	0	0	0	56	192	0.291667		1		0.435897		37.4		0		0.299465
		20	128	0	7	37	0	0	0	44	192	0.229167		1		0.189189		8.6		0		0.255814
		4	144	2	8	34	0	0	0	44	192	0.229167		1		0.294118		47		0		0.234043
		29	112	3	3	45	0	0	0	51	192	0.265625		1		0.133333		5.62069		0		0.312883
		10	128	3	6	45	0	0	0	54	192	0.28125		1		0.2		18.2		0		0.296703
		5	156	7	2	22	0	0	0	31	192	0.161458		1		0.409091		37.4		0		0.165775
		13	133	4	11	31	0	0	0	46	192	0.239583		1		0.483871		13.7692		0		0.256983
		48	96	0	6	39	3	0	0	48	192	0.25		0.9375		0.142857		3		0		0.333333
		33	136	5	4	14	0	0	0	23	192	0.119792		1		0.642857		4.81818		0		0.144654
	8	69	91	3	21	7	1	0	0	32	192	0.166667	0.191146	0.96875	0.975188	3	2.24371	1.78261	3.98231	0	0.0046875	0.260163	0.252121
		22	119	5	21	21	4	0	0	51	192	0.265625		0.921569		1.04		7.72727		0		0.3
		52	92	7	31	8	2	0	0	48	192	0.25		0.958333		3.8		2.69231		0		0.342857
		33	131	0	23	5	0	0	0	28	192	0.145833		1		4.6		4.81818		0		0.176101
		54	91	2	30	15	0	0	0	47	192	0.244792		1		2.13333		2.55556		0		0.34058
		42	109	9	21	11	0	0	0	41	192	0.213542		1		2.72727		3.57143		0		0.273333
		25	151	4	7	5	0	0	0	16	192	0.0833333		1		2.2		6.68		0		0.0958084
		59	93	12	10	18	0	0	0	40	192	0.208333		1		1.22222		2.25424		0		0.300752
		43	109	0	17	11	3	0	9	31	192	0.161458		0.903226		1.21429		3.25581		0.046875		0.221429
		35	124	1	10	22	0	0	0	33	192	0.171875		1		0.5		4.48571		0		0.210191
	9	45	111	0	9	27	0	0	0	36	192	0.1875	0.127604	1	0.975463	0.333333	0.499476	3.26667	1.97412	0	0.00260417	0.244898	0.198222
		89	75	0	19	9	0	0	0	28	192	0.145833		1		2.11111		1.1573		0		0.271845
		80	85	0	6	21	0	0	0	27	192	0.140625		1		0.285714		1.4		0		0.241071
		50	102	0	12	23	0	0	5	35	192	0.182292		1		0.521739		2.74		0.0260417		0.255474
		50	118	0	0	22	2	0	0	24	192	0.125		0.916667		0		2.84		0		0.169014
		60	116	0	0	14	2	0	0	16	192	0.0833333		0.875		0		2.2		0		0.121212
		71	95	0	6	20	0	0	0	26	192	0.135417		1		0.3		1.70423		0		0.214876
		97	82	0	6	7	0	0	0	13	192	0.0677083		1		0.857143		0.979381		0		0.136842
		73	106	0	3	10	0	0	0	13	192	0.0677083		1		0.3		1.63014		0		0.109244
		68	97	0	6	20	1	0	0	27	192	0.140625		0.962963		0.285714		1.82353		0		0.217742
	10	73	88	0	3	14	5	0	9	22	192	0.114583	0.138021	0.772727	0.96153	0.157895	0.733939	1.50685	2.07582	0.046875	0.0234375	0.2	0.220289
		44	120	0	2	23	1	0	2	26	192	0.135417		0.961538		0.0833333		3.31818		0.0104167		0.178082
		73	95	0	10	14	0	0	0	24	192	0.125		1		0.714286		1.63014		0		0.201681
		44	107	0	10	17	2	0	12	29	192	0.151042		0.931034		0.526316		3.09091		0.0625		0.213235
		77	76	0	28	11	0	0	0	39	192	0.203125		1		2.54545		1.49351		0		0.33913
		86	78	2	15	11	0	0	0	28	192	0.145833		1		1.54545		1.23256		0		0.264151
		70	90	2	6	24	0	0	0	32	192	0.166667		1		0.333333		1.74286		0		0.262295
		60	90	0	1	18	1	0	22	20	192	0.104167		0.95		0.0526316		1.83333		0.114583		0.181818
		40	127	0	9	16	0	0	0	25	192	0.130208		1		0.5625		3.8		0		0.164474
		91	81	0	9	11	0	0	0	20	192	0.104167		1		0.818182		1.10989		0		0.19802
	11	24	128	0	4	36	0	0	0	40	192	0.208333	0.15625	1	0.982121	0.111111	0.250238	7	6.82009	0	0	0.238095	0.186915
		48	98	1	5	40	0	0	0	46	192	0.239583		1		0.15		3		0		0.319444
		32	116	5	11	28	0	0	0	44	192	0.229167		1		0.571429		5		0		0.275
		12	151	1	7	21	0	0	0	29	192	0.151042		1		0.380952		15		0		0.161111
		16	154	0	0	21	1	0	0	22	192	0.114583		0.954545		0		11		0		0.125
		18	134	2	2	36	0	0	0	40	192	0.208333		1		0.111111		9.66667		0		0.229885
		46	114	1	1	30	0	0	0	32	192	0.166667		1		0.0666667		3.17391		0		0.219178
		38	139	0	0	13	2	0	0	15	192	0.078125		0.866667		0		4.05263		0		0.0974026
		26	156	1	0	9	0	0	0	10	192	0.0520833		1		0.111111		6.38462		0		0.060241
		39	131	0	11	11	0	0	0	22	192	0.114583		1		1		3.92308		0		0.143791
NORMAL PREGNANCY	1	53	104	2	15	18	0	0	0	35	192	0.182292	0.176563	1	0.988889	0.944444	6.43183	2.62264	2.66025	0	0.00677083	0.251799	0.287001
		44	122	7	4	15	0	0	0	26	192	0.135417		1		0.733333		3.36364		0		0.175676
		99	62	9	19	3	0	0	0	31	192	0.161458		1		9.33333		0.939394		0		0.333333
		30	142	2	16	2	0	0	0	20	192	0.104167		1		9		5.4		0		0.123457
		63	90	1	24	14	0	0	0	39	192	0.203125		1		1.78571		2.04762		0		0.302326
		81	70	7	29	5	0	0	0	41	192	0.213542		1		7.2		1.37037		0		0.369369
		62	71	6	46	7	0	0	0	59	192	0.307292		1		7.42857		2.09677		0		0.453846
		89	68	5	26	4	0	0	0	35	192	0.182292		1		7.75		1.1573		0		0.339806
		93	50	1	28	3	4	0	13	36	192	0.1875		0.888889		4.14286		0.924731		0.0677083		0.418605
		25	150	0	16	1	0	0	0	17	192	0.0885417		1		16		6.68		0		0.101796
	2	65	81	9	10	26	1	0	0	46	192	0.239583	0.120313	0.978261	0.98354	0.703704	0.848722	1.95385	3.04682	0	0.0229167	0.362205	0.174386
		47	128	5	6	6	0	0	0	17	192	0.0885417		1		1.83333		3.08511		0		0.117241
		51	99	3	6	27	6	0	0	42	192	0.21875		0.857143		0.272727		2.76471		0		0.297872
		68	103	1	8	12	0	0	0	21	192	0.109375		1		0.75		1.82353		0		0.169355
		49	134	0	4	5	0	0	0	9	192	0.046875		1		0.8		2.91837		0		0.0629371
		25	128	1	6	12	0	0	20	19	192	0.0989583		1		0.583333		5.88		0.104167		0.129252
		41	144	0	1	6	0	0	0	7	192	0.0364583		1		0.166667		3.68293		0		0.0463576
		79	91	2	3	17	0	0	0	22	192	0.114583		1		0.294118		1.43038		0		0.19469
		33	136	13	4	6	0	0	0	23	192	0.119792		1		2.83333		4.81818		0		0.144654
		54	89	3	2	20	0	0	24	25	192	0.130208		1		0.25		2.11111		0.125		0.219298
	3	34	143	0	0	15	0	0	0	15	192	0.078125	0.141667	1	0.975317	0	0.108204	4.64706	3.15492	0	0	0.0949367	0.207576
		58	104	0	0	26	4	0	0	30	192	0.15625		0.866667		0		2.31034		0		0.223881
		102	64	0	7	19	0	0	0	26	192	0.135417		1		0.368421		0.882353		0		0.288889
		47	110	0	0	32	3	0	0	35	192	0.182292		0.914286		0		3.08511		0		0.241379
		20	136	0	1	34	1	0	0	36	192	0.1875		0.972222		0.0285714		8.6		0		0.209302
		67	105	0	1	19	0	0	0	20	192	0.104167		1		0.0526316		1.86567		0		0.16
		58	105	0	0	29	0	0	0	29	192	0.151042		1		0		2.31034		0		0.216418
		73	88	0	9	22	0	0	0	31	192	0.161458		1		0.409091		1.63014		0		0.260504
		33	134	0	3	22	0	0	0	25	192	0.130208		1		0.136364		4.81818		0		0.157233
		80	87	0	2	23	0	0	0	25	192	0.130208		1		0.0869565		1.4		0		0.223214
	4	31	113	0	13	35	0	0	0	48	192	0.25	0.168102	1	0.996552	0.371429	0.672975	5.19355	3.96292	0	0.0140625	0.298137	0.221555
		27	140	1	4	20	0	0	0	25	192	0.130208		1		0.25		6.11111		0		0.151515
		79	70	5	7	4	0	0	27	16	192	0.0833333		1		3		1.08861		0.140625		0.186047
		48	121	6	1	16	0	0	0	23	192	0.119792		1		0.4375		3		0		0.159722
		42	104	2	22	23	0	0	0	47	193	0.243523		1		1.04348		3.59524		0		0.311258
		65	101	3	6	17	0	0	0	26	192	0.135417		1		0.529412		1.95385		0		0.204724
		43	103	1	18	27	0	0	0	46	192	0.239583		1		0.703704		3.46512		0		0.308725
		42	105	1	5	39	0	0	0	45	192	0.234375		1		0.153846		3.57143		0		0.3
		39	124	0	3	25	1	0	0	29	192	0.151042		0.965517		0.115385		3.92308		0		0.189542
		22	152	0	2	16	0	0	0	18	192	0.09375		1		0.125		7.72727		0		0.105882
	5	128	56	0	8	0	0	0	0	8	192	0.0416667	0.104167	1	1	0	5.06905	0.5	1.38852	0	0	0.125	0.193153
		95	72	0	23	2	0	0	0	25	192	0.130208		1		11.5		1.02105		0		0.257732
		115	64	0	13	0	0	0	0	13	192	0.0677083		1		0		0.669565		0		0.168831
		75	90	0	20	7	0	0	0	27	192	0.140625		1		2.85714		1.56		0		0.230769
		154	32	0	6	0	0	0	0	6	192	0.03125		1		0		0.246753		0		0.157895
		49	123	1	9	10	0	0	0	20	192	0.104167		1		1		2.91837		0		0.13986
		58	108	0	25	1	0	0	0	26	192	0.135417		1		25		2.31034		0		0.19403
		74	93	0	22	3	0	0	0	25	192	0.130208		1		7.33333		1.59459		0		0.211864
		64	102	1	15	10	0	0	0	26	192	0.135417		1		1.6		2		0		0.203125
		93	75	0	14	10	0	0	0	24	192	0.125		1		1.4		1.06452		0		0.242424
	6	34	144	0	10	1	0	0	3	11	192	0.0572917	0.142188	1	0.963095	10	5.09357	4.55882	16.4919	0.015625	0.0364583	0.0709677	0.175871
		42	113	0	27	0	1	0	9	28	192	0.145833		0.964286		27		3.35714		0.046875		0.198582
		13	151	1	7	16	1	0	3	25	192	0.130208		0.96		0.470588		13.5385		0.015625		0.142045
		19	154	0	1	13	1	0	4	15	192	0.078125		0.933333		0.0714286		8.89474		0.0208333		0.0887574
		2	156	2	11	7	4	0	10	24	192	0.125		0.833333		1.18182		90		0.0520833		0.133333
		7	152	0	11	5	0	0	17	16	192	0.0833333		1		2.2		24		0.0885417		0.0952381
		20	124	2	34	8	0	0	4	44	192	0.229167		1		4.5		8.4		0.0208333		0.261905
		26	124	2	18	10	0	0	12	30	192	0.15625		1		2		5.92308		0.0625		0.194805
		40	118	0	9	21	0	0	4	30	192	0.15625		1		0.428571		3.7		0.0208333		0.202703
		53	85	1	36	10	2	1	4	50	192	0.260417		0.94		3.08333		2.54717		0.0208333		0.37037
	7	83	79	9	17	4	0	0	0	30	192	0.15625	0.132292	1	1	6.5	8.02833	1.31325	2.59092	0	0.0015625	0.275229	0.207181
		71	87	6	26	2	0	0	0	34	192	0.177083		1		16		1.70423		0		0.280992
		37	123	2	29	1	0	0	0	32	192	0.166667		1		31		4.18919		0		0.206452
		74	98	0	14	3	0	0	3	17	192	0.0885417		1		4.66667		1.55405		0.015625		0.147826
		40	123	0	23	6	0	0	0	29	192	0.151042		1		3.83333		3.8		0		0.190789
		28	150	0	12	2	0	0	0	14	192	0.0729167		1		6		5.85714		0		0.0853659
		40	131	1	15	5	0	0	0	21	192	0.109375		1		3.2		3.8		0		0.138158
		89	80	0	23	0	0	0	0	23	192	0.119792		1		0		1.1573		0		0.223301
		99	64	3	20	6	0	0	0	29	192	0.151042		1		3.83333		0.939394		0		0.311828
		74	93	1	20	4	0	0	0	25	192	0.130208		1		5.25		1.59459		0		0.211864
	8	43	91	6	37	13	2	0	0	58	192	0.302083	0.115625	0.965517	0.986552	2.86667	1.63452	3.46512	1.77791	0	0	0.389262	0.186449
		88	81	0	8	15	0	0	0	23	192	0.119792		1		0.533333		1.18182		0		0.221154
		57	117	0	13	5	0	0	0	18	192	0.09375		1		2.6		2.36842		0		0.133333
		111	67	0	10	4	0	0	0	14	192	0.0729167		1		2.5		0.72973		0		0.17284
		67	111	0	8	6	0	0	0	14	192	0.0729167		1		1.33333		1.86567		0		0.112
		66	97	0	9	20	0	0	0	29	192	0.151042		1		0.45		1.90909		0		0.230159
		65	112	0	10	5	0	0	0	15	192	0.078125		1		2		1.95385		0		0.11811
		110	65	0	11	6	0	0	0	17	192	0.0885417		1		1.83333		0.745455		0		0.207317
		75	97	0	6	12	2	0	0	20	192	0.104167		0.9		0.428571		1.56		0		0.17094
		64	114	0	9	5	0	0	0	14	192	0.0729167		1		1.8		2		0		0.109375
	9	24	159	0	3	6	0	0	0	9	192	0.046875	0.071875	1	0.976103	0.5	0.41504	7	4.32637	0	0.0255208	0.0535714	0.0961634
		35	141	0	4	11	1	0	0	16	192	0.0833333		0.9375		0.333333		4.48571		0		0.101911
		62	108	0	4	12	0	0	6	16	192	0.0833333		1		0.333333		2		0.03125		0.129032
		14	156	0	1	13	3	0	5	17	192	0.0885417		0.823529		0.0625		12.3571		0.0260417		0.0982659
		67	114	0	6	5	0	0	0	11	192	0.0572917		1		1.2		1.86567		0		0.088
		43	124	0	1	16	0	0	8	17	192	0.0885417		1		0.0625		3.27907		0.0416667		0.120567
		46	123	0	7	9	0	0	7	16	192	0.0833333		1		0.777778		3.02174		0.0364583		0.115108
		43	123	0	3	18	0	0	5	21	192	0.109375		1		0.166667		3.34884		0.0260417		0.145833
		54	126	0	5	7	0	0	0	12	192	0.0625		1		0.714286		2.55556		0		0.0869565
		40	131	0	0	3	0	0	18	3	192	0.015625		1		0		3.35		0.09375		0.0223881
	10	65	92	9	17	8	1	0	0	35	192	0.182292	0.159375	0.971429	0.997143	2.88889	3.09664	1.95385	2.79606	0	0.0369792	0.275591	0.241991
		69	81	17	14	5	0	0	6	36	192	0.1875		1		6.2		1.69565		0.03125		0.307692
		68	85	3	28	8	0	0	0	39	192	0.203125		1		3.875		1.82353		0		0.314516
		65	81	10	27	9	0	0	0	46	192	0.239583		1		4.11111		1.95385		0		0.362205
		105	65	3	13	6	0	0	0	22	192	0.114583		1		2.66667		0.828571		0		0.252874
		62	109	11	6	4	0	0	0	21	192	0.109375		1		4.25		2.09677		0		0.161538
		40	111	2	14	13	0	0	12	29	192	0.151042		1		1.23077		3.5		0.0625		0.207143
		33	100	0	8	3	0	0	48	11	192	0.0572917		1		2.66667		3.36364		0.25		0.0990991
		21	134	20	3	9	0	0	5	32	192	0.166667		1		2.55556		7.90476		0.0260417		0.192771
		50	107	4	8	23	0	0	0	35	192	0.182292		1		0.521739		2.84		0		0.246479

## Sheet: CALC LC3B 1-3
		% TROPHOBLAST PER SLIDE				% STAINED TROPHOBLAST					RELATION STRONG VS WEAK/NO STAINING					RELATION VILLI VS IVS					FIBRIN PERCENTAGE					TROPHOBLAST PERCENTAGE
GROUP	NO	PERCENTAGE OF LC3B 1	PERCENTAGE OF LC3B 2	PERCENTAGE OF LC3B 3	AVERAGE OF LC3B 1, 2 & 3	PERCENTAGE OF LC3B 1	PERCENTAGE OF LC3B 2	PERCENTAGE OF LC3B 3	AVERAGE OF LC3B 1 & 2 & 3	Mean +/- SD	RELATION OF LC3B 1	RELATION OF LC3B 2	RELATION OF LC3B 3	AVERAGE OF LC3B 1 & 2 & 3	Mean +/- SD	RELATION OF LC3B 1	RELATION OF LC3B 2	RELATION OF LC3B 3	AVERAGE OF LC3B 1 & 2 & 3	Mean +/- SD	LC3B 1	LC3B 2	LC3B 3	AVERAGE OF LC3B 1 & 2 & 3	Mean +/- SD	LC3B 1	LC3B 2	LC3B 3	AVERAGE OF LC3B 1 & 2 & 3	Mean +/- SD
IUGR	1	0.238	0.2875	0.188	0.237833	0.9763	0.9699	1	0.982067	0.96373	4	1.55	2.67	2.74	2.733	1.31	4.48	3.11	2.96667	3.59333	0.0083	0.0125	0.0177	0.0128333	0.0185233	0.4579	0.3742	0.2589	0.363667	0.373223
	2	0.2167	0.35	0.2281	0.264933	0.9716	0.9822	1	0.9846	0.0263467	3.29	2.6	2.31	2.73333	2.04366	1.42	2.56	16.04	6.67333	1.35743	0.0333	0.0406	0.0068	0.0269	0.013421	0.4145	0.5611	0.2708	0.415467	0.0432903
	3	0.3088	0.2911	0.1604	0.253433	0.9608	0.9775	0.9953	0.977867		9.3	6.31	7.07	7.56		2.24	1.35	2.14	1.91		0.0063	0	0.0099	0.0054		0.4922	0.5231	0.2729	0.4294
	4	0.2447	0.3109	0.2047	0.253433	0.984	0.9907	0.9955	0.990067		6.86	2.71	4.66	4.74333		1.6	5.27	1.9	2.92333		0.0021	0.0036	0	0.0019		0.4248	0.4048	0.3366	0.388733
	5	0.287	0.36	0.2297	0.292233	0.9553	0.951	0.998	0.9681		0.34	0.95	1.63	0.973333		3.73	3	3.82	3.51667		0.0411	0.0346	0.0036	0.0264333		0.4106	0.5504	0.2982	0.419733
	6	0.2853	0.2497	0.1375	0.224167	0.8402	0.9237	0.9448	0.9029		0.31	0.22	0.97	0.5		2.39	2.32	2.84	2.51667		0.0521	0.0297	0	0.0272667		0.4806	0.3959	0.2153	0.363933
	7	0.2292	0.311	0.1922	0.244133	0.9893	0.9903	0.9559	0.9785		2.15	2.19	2.36	2.23333		1.51	5.52	5.17	4.06667		0.0021	0.0099	0.012	0.008		0.4345	0.3894	0.2659	0.363267
	8	0.2846	0.2625	0.2385	0.261867	0.8968	0.9744	0.9868	0.952667		0.5	1.66	3.05	1.73667		8.45	2.7	3.47	4.87333		0.0114	0	0.0036	0.005		0.3482	0.407	0.3188	0.358
	9	0.1893	0.2349	0.137	0.187067	0.8541	0.977	0.9929	0.941333		0.04	3.27	2.74	2.01667		2.23	3.02	3.66	2.97		0.0479	0.0401	0.0333	0.0404333		0.3068	0.3417	0.1962	0.281567
	10	0.1943	0.2766	0.2307	0.233867	0.9083	0.9848	0.9845	0.9592		2.12	2.22	1.94	2.09333		1.56	4.2	4.79	3.51667		0.0557	0.0151	0.0224	0.0310667		0.3588	0.3773	0.3093	0.348467
Preeclampsia EO	1	0.2531	0.2984	0.1656	0.239033	0.6809	0.9053	0.9843	0.856833	0.929787	1.1	0.32	0.74	0.72	1.689	2.46	3.26	3.85	3.19	3.16067	0.1219	0.0438	0	0.0552333	0.01982	0.4788	0.434	0.2636	0.392133	0.369363
	2	0.3526	0.3896	0.1785	0.3069	0.9385	0.9512	1	0.963233	0.0354432	2.83	1.8	7.51	4.04667	1.40974	1.24	4.31	2.86	2.80333	0.586336	0.024	0.013	0.0319	0.0229667	0.0144799	0.6777	0.5107	0.3012	0.496533	0.0926436
	3	0.3141	0.2689	0.299	0.294	0.8746	0.891	0.9984	0.921333		0.12	0.18	2.61	0.97		2.9	2.43	6.27	3.86667		0.0391	0.0026	0.0083	0.0166667		0.5249	0.3912	0.3546	0.423567
	4	0.2541	0.2245	0.1391	0.2059	0.8428	0.955	0.9747	0.924167		0.44	0.52	1.49	0.816667		1.34	3.94	3.51	2.93		0.0374	0.0224	0.0161	0.0253		0.4881	0.3411	0.2093	0.346167
	5	0.3307	0.299	0.2573	0.295667	0.8279	0.9619	0.9801	0.9233		0.33	9.55	3.03	4.30333		2.38	2.37	2.61	2.45333		0.0135	0	0	0.0045		0.5308	0.4797	0.3826	0.464367
	6	0.2745	0.3567	0.273	0.3014	0.8997	0.977	0.9893	0.955333		0.4	0.07	6.25	2.24		2.37	2.86	6.12	3.78333		0.0422	0.0246	0.0042	0.0236667		0.4616	0.5043	0.3443	0.436733
	7	0.31	0.2359	0.1807	0.2422	0.9127	0.9673	1	0.96		0.32	1.73	0.38	0.81		2.6	2.36	3.01	2.65667		0.0517	0	0	0.0172333		0.5	0.3627	0.2578	0.3735
	8	0.238	0.143	0.0859	0.155633	0.9359	0.9054	1	0.9471		1.37	0.64	0.94	0.983333		2.73	2.75	6.24	3.90667		0.0125	0.0103	0.0193	0.0140333		0.3606	0.2748	0.1176	0.251
	9	0.1668	0.1755	0.0854	0.142567	0.9405	0.7209	0.9968	0.886067		3.13	1.38	0.33	1.61333		1.17	6.84	2.75	3.58667		0.0026	0.001	0.0063	0.0033		0.3882	0.2854	0.2117	0.2951
	10	0.1672	0.1255	0.1141	0.1356	0.9291	0.9929	0.9595	0.9605		0.86	0.1	0.2	0.386667		2.93	2.44	1.92	2.43		0.0276	0.0115	0.0068	0.0153		0.2733	0.1844	0.1859	0.214533
Preeclampsia LO	1	0.1504	0.2962	0.1734	0.206667	0.5262	0.8294	0.9945	0.783367	0.771512	0.08	0.06	1.73	0.623333	0.458182	2.19	3.58	3.45	3.07333	3.97182	0.1219	0.089	0	0.0703	0.0300758	0.2725	0.4538	0.2666	0.330967	0.353761
	2	0.2552	0.2438	0.199	0.232667	0.818	0.8297	1	0.882567	0.134613	0.36	0.06	0.5	0.306667	0.335352	3.03	2.1	3.81	2.98	1.82927	0.0719	0.0276	0	0.0331667	0.024401	0.3918	0.3877	0.2676	0.349033	0.0327791
	3	0.2416	0.181	0.2271	0.216567	0.904	0.8922	0.9805	0.925567		0.69	0.07	0.85	0.536667		2.19	5.59	7.29	5.02333		0.1957	0.0146	0.0031	0.0711333		0.4685	0.2333	0.188	0.2966
	4	0.2214	0.2151	0.1885	0.208333	0.7924	0.0587	1	0.617033		0.29	0	1.11	0.466667		1.16	3.59	2.17	2.30667		0.0052	0	0	0.00173333		0.4651	0.2943	0.3067	0.355367
	5	0.4356	0.2729	0.2615	0.323333	0.5894	0.7355	0.9779	0.7676		0.18	0.04	1.85	0.69		2.69	5.47	7.15	5.10333		0.0052	0.0224	0.0406	0.0227333		0.6209	0.3358	0.3328	0.429833
	6	0.3201	0.2191	0.2078	0.249	0.4074	0.4202	0.9764	0.601333		0.09	0	0.16	0.0833333		3.03	6.18	2.51	3.90667		0.0148	0.0687	0.0135	0.0323333		0.4741	0.3453	0.31	0.376467
	7	0.2552	0.263	0.2365	0.251567	0.2046	0.6027	0.9938	0.600367		0.05	0	0.29	0.113333		1.48	4.12	20.22	8.60667		0.0234	0.0313	0	0.0182333		0.4842	0.3684	0.2608	0.371133
	8	0.2271	0.3318	0.1911	0.25	0.8384	0.9109	0.9752	0.908167		0.68	0.94	2.24	1.28667		2.55	4.83	3.98	3.78667		0.026	0.0161	0.0047	0.0156		0.3473	0.4529	0.2521	0.350767
	9	0.2669	0.2257	0.1276	0.206733	0.823	0.8647	0.9755	0.887733		0.11	0.43	0.5	0.346667		2.17	1.75	1.97	1.96333		0.0099	0	0.0026	0.00416667		0.4473	0.3754	0.1982	0.3403
	10	0.3063	0.238	0.138	0.227433	0.3693	0.5697	0.9615	0.6335		0.24	0	0.73	0.323333		2.63	4.27	2.08	2.99333		0.0094	0.001	0.0234	0.0112667		0.4983	0.317	0.2203	0.3452
	11	0.2158	0.3224	0.1563	0.2315	0.6996	0.9565	0.9821	0.8794		0.08	0.46	0.25	0.263333		2.29	2.73	6.82	3.94667		0.1317	0.0188	0	0.0501667		0.3758	0.4744	0.1869	0.3457
Normal Pregnancy	1	0.2477	0.199	0.1766	0.207767	0.8241	0.907	0.9889	0.906667	0.872943	0.48	2.68	6.43	3.19667	1.65667	2.65	1.51	2.66	2.27333	3.07367	0.0495	0.0172	0.0068	0.0245	0.0229333	0.4385	0.3743	0.287	0.3666	0.3298
	2	0.306	0.3432	0.1203	0.2565	0.7641	0.8884	0.9835	0.878667	0.0534834	0.34	0.29	0.85	0.493333	1.31726	1.91	4.18	3.05	3.04667	1.7241	0.0526	0.0401	0.0229	0.0385333	0.0130499	0.5179	0.4821	0.1744	0.391467	0.0551005
	3	0.363	0.2693	0.1417	0.258	0.9828	0.8608	0.9753	0.939633		0.03	0.21	0.11	0.116667		3.55	3.33	3.15	3.34333		0.0531	0.0156	0	0.0229		0.5233	0.3615	0.2076	0.364133
	4	0.1922	0.2283	0.1681	0.1962	0.4671	0.964	0.9966	0.809233		0.04	2.85	0.67	1.18667		1.44	2.38	3.96	2.59333		0.1005	0.0083	0.0141	0.0409667		0.4389	0.3582	0.2216	0.339567
	5	0.2157	0.2	0.1042	0.1733	0.6569	0.988	1	0.881633		0.02	3.58	5.07	2.89		1.92	1.72	1.39	1.67667		0	0	0	0		0.3531	0.3228	0.1932	0.2897
	6	0.3208	0.2328	0.1422	0.231933	0.8391	0.8859	0.9631	0.896033		0.16	0.72	5.09	1.99		4.09	2.82	16.49	7.8		0.0057	0.0469	0.0365	0.0297		0.4428	0.3481	0.1759	0.322267
	7	0.2771	0.1979	0.1323	0.202433	0.5908	1	1	0.8636		0.03	4.08	8.03	4.04667		3.51	2.07	2.59	2.72333		0.0063	0.0047	0.0016	0.0042		0.3973	0.3263	0.2072	0.310267
	8	0.2139	0.2844	0.1156	0.204633	0.6886	0.9168	0.9866	0.864		0	0.47	1.63	0.7		3.22	3.15	1.78	2.71667		0.0193	0.0453	0	0.0215333		0.3274	0.4086	0.1864	0.307467
	9	0.1301	0.172	0.0719	0.124667	0.3232	0.9871	0.9761	0.762133		0.01	1.8	0.42	0.743333		1.15	1.61	4.33	2.36333		0.0213	0.0109	0.0255	0.0192333		0.2542	0.2833	0.0962	0.211233
	10	0.2305	0.3089	0.1594	0.232933	0.8889	0.8975	0.9971	0.927833		0.09	0.42	3.1	1.20333		1.36	2.44	2.8	2.2		0.013	0.0333	0.037	0.0277667		0.4302	0.5137	0.242	0.3953
						0.783346	0.875978	0.985888			1.06976	1.4422	2.30463			2.40902	3.35122	4.62756			0.0382732	0.0201732	0.0105976			0.433715	0.388059	0.247634
