# Supplementary material for: The trophoblast survival capacity in preeclampsia
Source: PLoS One. 2017 Nov 6;12(11):e0186909. doi: 10.1371/journal.pone.0186909 (PMC5673174; doi:10.1371/journal.pone.0186909)
Supplement: S4 File — (XLS) [file pone.0186909.s004.xls]

## Sheet: BECLIN 1
GROUP	NO	IVS	STROMA	+3 Stained	+2 Stained	+1 Stained	- Stained	NUCLEI	FIBRIN	SUM OF +3,+2,+1,-,NUCLEI (=Trophoblast)	Total Sum of All	% Trophoblast per Slide	% Trophoblast of each subject	% Stained Trophoblast	% Stained Trophoblast of each subject	Relation strong staining (2,3) vs weak/no staining (1,-) per slide	Relation strong staining (2,3) vs weak/no staining (1,-) per subject	Relation Villi vs IVS per slide	Relation Villi vs IVS per subject	% Fibrin per slide	% Fibrin per subject	% Trophoblast in Villi per slide	% Trophoblast in Villi per subject
IUGR	1	33	65	0	1	21	4	1	67	27	192	0.140625	0.234158	0.814815	0.66894	0.04	0.464758	2.78788	1.48494	0.348958	0.0953125	0.293478	0.464964
		88	61	0	7	17	9	10	0	43	192	0.223958		0.55814		0.269231		1.18182		0		0.413462
		73	62	0	4	24	9	10	0	47	182	0.258242		0.595745		0.121212		1.49315		0		0.431193
		91	36	0	30	15	11	4	5	60	192	0.3125		0.75		1.15385		1.05495		0.0260417		0.625
		47	80	0	3	16	1	7	38	27	192	0.140625		0.703704		0.176471		2.2766		0.197917		0.252336
		95	50	0	7	13	15	11	1	46	192	0.239583		0.434783		0.25		1.01053		0.00520833		0.479167
		100	53	0	1	26	8	4	0	39	192	0.203125		0.692308		0.0294118		0.92		0		0.423913
		57	69	0	5	13	12	15	21	45	192	0.234375		0.4		0.2		2		0.109375		0.394737
		84	40	2	27	22	5	5	7	61	192	0.317708		0.836066		1.07407		1.20238		0.0364583		0.60396
		77	19	0	28	19	2	3	44	52	192	0.270833		0.903846		1.33333		0.922078		0.229167		0.732394
	2	86	44	0	0	49	6	6	1	61	192	0.317708	0.304688	0.803279	0.900942	0	0.559877	1.22093	1.4607	0.00520833	0.00416667	0.580952	0.537872
		110	40	0	33	9	0	0	0	42	192	0.21875		1		3.66667		0.745455		0		0.512195
		57	72	0	0	60	1	2	0	63	192	0.328125		0.952381		0		2.36842		0		0.466667
		102	36	0	22	29	0	3	0	54	192	0.28125		0.944444		0.758621		0.882353		0		0.6
		88	45	0	3	43	4	6	3	56	192	0.291667		0.821429		0.0638298		1.14773		0.015625		0.554455
		52	69	0	0	65	5	1	0	71	192	0.369792		0.915493		0		2.69231		0		0.507143
		95	46	0	19	25	3	4	0	51	192	0.265625		0.862745		0.678571		1.02105		0		0.525773
		75	69	0	3	42	0	1	2	46	192	0.239583		0.978261		0.0714286		1.53333		0.0104167		0.4
		78	43	0	11	54	3	2	1	70	192	0.364583		0.928571		0.192982		1.44872		0.00520833		0.619469
		75	45	0	9	48	6	8	1	71	192	0.369792		0.802817		0.166667		1.54667		0.00520833		0.612069
	3	49	103	0	6	21	1	6	6	34	192	0.177083	0.251563	0.794118	0.819828	0.272727	0.0904502	2.79592	1.83268	0.03125	0.0291667	0.248175	0.421389
		96	44	0	0	35	7	9	1	51	192	0.265625		0.686275		0		0.989583		0.00520833		0.536842
		71	56	0	2	42	4	9	8	57	192	0.296875		0.77193		0.0434783		1.59155		0.0416667		0.504425
		72	55	0	5	32	1	2	25	40	192	0.208333		0.925		0.151515		1.31944		0.130208		0.421053
		47	89	0	0	43	1	8	4	52	192	0.270833		0.826923		0		3		0.0208333		0.368794
		71	68	0	0	46	0	2	5	48	192	0.25		0.958333		0		1.6338		0.0260417		0.413793
		60	82	0	0	34	5	11	0	50	192	0.260417		0.68		0		2.2		0		0.378788
		98	47	0	3	28	1	13	2	45	192	0.234375		0.688889		0.103448		0.938776		0.0104167		0.48913
		69	66	0	0	47	0	5	5	52	192	0.270833		0.903846		0		1.71014		0.0260417		0.440678
		61	77	0	13	39	0	2	0	54	192	0.28125		0.962963		0.333333		2.14754		0		0.412214
	4	121	37	0	11	15	3	3	2	32	192	0.166667	0.225386	0.8125	0.573307	0.611111	0.359812	0.570248	2.80426	0.0104167	0.025	0.463768	0.404323
		42	84	0	0	13	27	25	1	65	192	0.338542		0.2		0		3.54762		0.00520833		0.436242
		50	63	0	0	15	11	11	42	37	192	0.192708		0.405405		0		2		0.21875		0.37
		15	167	0	2	8	0	0	0	10	192	0.0520833		1		0.25		11.8		0		0.0564972
		61	79	0	6	19	10	17	0	52	192	0.270833		0.480769		0.206897		2.14754		0		0.396947
		71	68	0	9	22	10	11	1	52	192	0.270833		0.596154		0.28125		1.69014		0.00520833		0.433333
		127	26	0	8	11	8	11	1	38	192	0.197917		0.5		0.421053		0.503937		0.00520833		0.59375
		109	37	0	26	12	6	2	0	46	192	0.239583		0.826087		1.44444		0.761468		0		0.554217
		59	81	0	6	14	20	11	1	51	192	0.265625		0.392157		0.176471		2.23729		0.00520833		0.386364
		51	92	0	6	20	9	15	0	50	193	0.259067		0.52		0.206897		2.78431		0		0.352113
	5	54	98	0	1	27	6	3	4	37	193	0.19171	0.261358	0.756757	0.718866	0.030303	0.125791	2.5	2.3393	0.0207254	0.0343642	0.274074	0.403173
		49	73	0	6	27	9	5	23	47	192	0.244792		0.702128		0.166667		2.44898		0.119792		0.391667
		71	79	0	13	17	9	3	0	42	192	0.21875		0.714286		0.5		1.70423		0		0.347107
		93	56	3	6	30	0	2	2	41	192	0.213542		0.95122		0.3		1.04301		0.0104167		0.42268
		38	92	0	0	45	6	9	2	60	192	0.3125		0.75		0		4		0.0104167		0.394737
		51	69	0	1	34	20	11	6	66	192	0.34375		0.530303		0.0185185		2.64706		0.03125		0.488889
		99	50	0	8	28	5	2	0	43	192	0.223958		0.837209		0.242424		0.939394		0		0.462366
		46	81	0	0	24	25	6	10	55	192	0.286458		0.436364		0		2.95652		0.0520833		0.404412
		52	82	0	0	52	3	1	2	56	192	0.291667		0.928571		0		2.65385		0.0104167		0.405797
		50	70	0	0	32	11	12	17	55	192	0.286458		0.581818		0		2.5		0.0885417		0.44
	6	52	46	0	1	24	7	1	61	33	192	0.171875	0.213542	0.757576	0.64528	0.0322581	0.229017	1.51923	1.27875	0.317708	0.1	0.417722	0.515264
		110	41	0	8	14	11	3	5	36	192	0.1875		0.611111		0.32		0.7		0.0260417		0.467532
		121	33	0	0	14	3	0	21	17	192	0.0885417		0.823529		0		0.413223		0.109375		0.34
		40	59	0	2	18	17	13	43	50	192	0.260417		0.4		0.0571429		2.725		0.223958		0.458716
		58	72	0	0	33	6	13	10	52	192	0.270833		0.634615		0		2.13793		0.0520833		0.419355
		100	29	0	6	28	12	6	11	52	192	0.270833		0.653846		0.15		0.81		0.0572917		0.641975
		109	33	0	9	33	6	1	1	49	192	0.255208		0.857143		0.230769		0.752294		0.00520833		0.597561
		75	71	0	0	18	14	11	3	43	192	0.223958		0.418605		0		1.52		0.015625		0.377193
		50	43	0	0	30	22	10	37	62	192	0.322917		0.483871		0		2.1		0.192708		0.590476
		173	3	0	9	4	2	1	0	16	192	0.0833333		0.8125		1.5		0.109827		0		0.842105
	7	89	50	0	8	28	8	7	2	51	192	0.265625	0.339621	0.705882	0.804995	0.222222	0.0747799	1.13483	1.68085	0.0104167	0.0313352	0.50495	0.585566
		99	28	0	6	44	11	4	0	65	192	0.338542		0.769231		0.109091		0.939394		0		0.698925
		66	41	0	6	65	7	7	0	85	192	0.442708		0.835294		0.0833333		1.90909		0		0.674603
		70	52	0	8	42	5	3	12	58	192	0.302083		0.862069		0.170213		1.57143		0.0625		0.527273
		64	50	0	0	59	10	7	2	76	192	0.395833		0.776316		0		1.96875		0.0104167		0.603175
		49	59	0	0	69	9	6	0	84	192	0.4375		0.821429		0		2.91837		0		0.587413
		85	44	0	0	53	7	3	0	63	192	0.328125		0.84127		0		1.25882		0		0.588785
		106	34	0	3	41	7	1	0	52	192	0.270833		0.846154		0.0625		0.811321		0		0.604651
		50	81	0	3	42	2	3	11	50	192	0.260417		0.9		0.0681818		2.62		0.0572917		0.381679
		34	18	0	1	26	5	7	19	39	110	0.354545		0.692308		0.0322581		1.67647		0.172727		0.684211
	8	56	76	0	0	27	5	2	26	34	192	0.177083	0.291345	0.794118	0.556931	0	0	1.96429	2.50259	0.135417	0.0486994	0.309091	0.453985
		46	68	0	0	37	31	10	0	78	192	0.40625		0.474359		0		3.17391		0		0.534247
		40	68	0	0	60	15	4	5	79	192	0.411458		0.759494		0		3.675		0.0260417		0.537415
		59	91	0	0	16	14	10	2	40	192	0.208333		0.4		0		2.22034		0.0104167		0.305344
		58	59	0	0	32	19	7	2	58	177	0.327684		0.551724		0		2.01724		0.0112994		0.495726
		89	43	0	0	13	27	10	10	50	192	0.260417		0.26		0		1.04494		0.0520833		0.537634
		37	87	0	0	48	12	8	0	68	192	0.354167		0.705882		0		4.18919		0		0.43871
		39	91	0	0	24	13	5	20	42	192	0.21875		0.571429		0		3.41026		0.104167		0.315789
		42	12	0	0	18	6	2	10	26	90	0.288889		0.692308		0		0.904762		0.111111		0.684211
		54	81	0	0	18	14	18	7	50	192	0.260417		0.36		0		2.42593		0.0364583		0.381679
	9	34	41	0	3	39	1	3	0	46	121	0.380165	0.303642	0.913043	0.955685	0.075	0.0470352	2.55882	2.11061	0	0.0489583	0.528736	0.507644
		49	100	0	2	40	1	0	0	43	192	0.223958		0.976744		0.0487805		2.91837		0		0.300699
		81	33	0	0	65	3	0	10	68	192	0.354167		0.955882		0		1.24691		0.0520833		0.673267
		63	72	0	0	51	2	0	4	53	192	0.276042		0.962264		0		1.98413		0.0208333		0.424
		37	45	0	0	54	1	0	55	55	192	0.286458		0.981818		0		2.7027		0.286458		0.55
		63	54	0	10	61	1	2	1	74	192	0.385417		0.959459		0.16129		2.03175		0.00520833		0.578125
		70	52	0	2	63	2	1	2	68	192	0.354167		0.955882		0.0307692		1.71429		0.0104167		0.566667
		145	22	0	0	24	1	0	0	25	192	0.130208		0.96		0		0.324138		0		0.531915
		40	64	0	4	72	5	0	7	81	192	0.421875		0.938272		0.0519481		3.625		0.0364583		0.558621
		59	75	0	4	37	2	0	15	43	192	0.223958		0.953488		0.102564		2		0.078125		0.364407
	10	58	96	0	0	12	4	15	7	31	192	0.161458	0.219603	0.387097	0.668121	0	0.00169492	2.18966	1.62521	0.0364583	0.124452	0.244094	0.430459
		51	62	0	1	55	4	10	10	70	193	0.362694		0.8		0.0169492		2.58824		0.0518135		0.530303
		58	58	0	0	19	8	11	38	38	192	0.197917		0.5		0		1.65517		0.197917		0.395833
		56	88	0	0	19	6	14	9	39	192	0.203125		0.487179		0		2.26786		0.046875		0.307087
		56	41	0	0	33	3	14	45	50	192	0.260417		0.66		0		1.625		0.234375		0.549451
		73	41	0	0	32	3	8	35	43	192	0.223958		0.744186		0		1.15068		0.182292		0.511905
		103	48	0	0	34	1	4	2	39	192	0.203125		0.871795		0		0.84466		0.0104167		0.448276
		63	53	0	0	30	1	9	36	40	192	0.208333		0.75		0		1.47619		0.1875		0.430108
		52	55	0	0	30	1	11	43	42	192	0.21875		0.714286		0		1.86538		0.223958		0.43299
		112	36	0	0	23	0	7	14	30	192	0.15625		0.766667		0		0.589286		0.0729167		0.454545
Preeclampsia EO	1	55	46	0	0	71	4	4	12	79	192	0.411458	0.323437	0.898734	0.879552	0	0.395945	2.27273	1.71323	0.0625	0.034375	0.632	0.551989
		71	35	0	24	55	3	2	2	84	192	0.4375		0.940476		0.413793		1.67606		0.0104167		0.705882
		72	38	5	26	37	7	5	2	80	192	0.416667		0.85		0.704545		1.63889		0.0104167		0.677966
		131	28	0	15	13	5	0	0	33	192	0.171875		0.848485		0.833333		0.465649		0		0.540984
		49	53	0	7	43	0	3	37	53	192	0.276042		0.943396		0.162791		2.16327		0.192708		0.5
		63	61	0	12	47	8	1	0	68	192	0.354167		0.867647		0.218182		2.04762		0		0.527132
		48	63	0	15	62	1	2	1	80	192	0.416667		0.9625		0.238095		2.97917		0.00520833		0.559441
		81	38	0	12	57	1	3	0	73	192	0.380208		0.945205		0.206897		1.37037		0		0.657658
		95	49	0	17	15	2	4	10	38	192	0.197917		0.842105		1		0.915789		0.0520833		0.436782
		73	84	0	4	19	3	7	2	33	192	0.171875		0.69697		0.181818		1.60274		0.0104167		0.282051
	2	93	34	0	4	35	7	8	11	54	192	0.28125	0.236129	0.722222	0.85709	0.0952381	0.0990031	0.946237	1.10945	0.0572917	0.009375	0.613636	0.569962
		109	27	0	6	36	7	4	3	53	192	0.276042		0.792453		0.139535		0.733945		0.015625		0.6625
		82	51	0	0	52	6	2	0	60	193	0.310881		0.866667		0		1.35366		0		0.540541
		71	62	0	1	46	9	3	0	59	192	0.307292		0.79661		0.0181818		1.70423		0		0.487603
		137	20	0	6	24	1	4	0	35	192	0.182292		0.857143		0.24		0.40146		0		0.636364
		114	36	0	2	36	2	2	0	42	192	0.21875		0.904762		0.0526316		0.684211		0		0.538462
		87	44	0	0	56	0	1	4	57	192	0.296875		0.982456		0		1.16092		0.0208333		0.564356
		42	116	0	0	30	1	3	0	34	192	0.177083		0.882353		0		3.57143		0		0.226667
		117	10	0	4	8	1	1	0	14	141	0.0992908		0.857143		0.444444		0.205128		0		0.583333
		39	2	0	0	10	1	0	0	11	52	0.211538		0.909091		0		0.333333		0		0.846154
	3	47	73	0	1	57	6	3	5	67	192	0.348958	0.284375	0.865672	0.898918	0.015873	0.0567666	2.97872	1.99019	0.0260417	0.0203125	0.478571	0.461466
		69	64	0	2	52	1	0	4	55	192	0.286458		0.981818		0.0377358		1.72464		0.0208333		0.462185
		94	55	0	0	30	0	3	10	33	192	0.171875		0.909091		0		0.93617		0.0520833		0.375
		76	61	0	2	48	5	0	0	55	192	0.286458		0.909091		0.0377358		1.52632		0		0.474138
		49	64	0	4	56	7	2	10	69	192	0.359375		0.869565		0.0634921		2.71429		0.0520833		0.518797
		109	40	0	5	37	1	0	0	43	192	0.223958		0.976744		0.131579		0.761468		0		0.518072
		53	66	0	0	54	10	6	3	70	192	0.364583		0.771429		0		2.56604		0.015625		0.514706
		37	80	0	1	67	5	2	0	75	192	0.390625		0.906667		0.0138889		4.18919		0		0.483871
		71	77	0	4	32	4	1	3	41	192	0.213542		0.878049		0.111111		1.66197		0.015625		0.347458
		102	48	0	5	30	2	1	4	38	192	0.197917		0.921053		0.15625		0.843137		0.0208333		0.44186
	4	77	55	0	0	44	9	7	0	60	192	0.3125	0.289161	0.733333	0.781648	0	0	1.49351	1.16394	0	0.0312909	0.521739	0.561162
		72	45	0	0	63	6	6	0	75	192	0.390625		0.84		0		1.66667		0		0.625
		91	37	0	0	51	4	9	0	64	192	0.333333		0.796875		0		1.10989		0		0.633663
		86	56	0	0	39	3	3	5	45	192	0.234375		0.866667		0		1.17442		0.0260417		0.445545
		94	36	0	0	49	1	8	4	58	192	0.302083		0.844828		0		1		0.0208333		0.617021
		69	45	0	0	63	5	7	3	75	192	0.390625		0.84		0		1.73913		0.015625		0.625
		90	35	0	0	32	2	10	23	44	192	0.229167		0.727273		0		0.877778		0.119792		0.556962
		99	47	0	0	31	7	8	0	46	192	0.239583		0.673913		0		0.939394		0		0.494624
		92	38	0	0	43	3	6	10	52	192	0.270833		0.826923		0		0.978261		0.0520833		0.577778
		106	34	0	0	24	5	7	15	36	191	0.188482		0.666667		0		0.660377		0.078534		0.514286
	5	48	55	0	0	87	0	1	1	88	192	0.458333	0.345547	0.988636	0.880588	0	0.00869565	2.97917	1.98857	0.00520833	0.0380208	0.615385	0.570947
		40	47	0	0	105	1	0	0	106	193	0.549223		0.990566		0		3.825		0		0.69281
		51	68	0	0	61	4	6	2	71	192	0.369792		0.859155		0		2.72549		0.0104167		0.510791
		89	45	0	2	21	2	8	25	33	192	0.171875		0.69697		0.0869565		0.876404		0.130208		0.423077
		93	37	0	0	44	2	8	8	54	192	0.28125		0.814815		0		0.978495		0.0416667		0.593407
		53	64	0	0	64	2	6	3	72	192	0.375		0.888889		0		2.56604		0.015625		0.529412
		76	41	0	0	56	3	0	16	59	192	0.307292		0.949153		0		1.31579		0.0833333		0.59
		46	53	0	0	66	10	5	12	81	192	0.421875		0.814815		0		2.91304		0.0625		0.604478
		103	34	0	0	45	4	3	3	52	192	0.270833		0.865385		0		0.834951		0.015625		0.604651
		101	40	0	0	45	2	1	3	48	192	0.25		0.9375		0		0.871287		0.015625		0.545455
	6	56	92	0	0	35	2	7	0	44	192	0.229167	0.296875	0.795455	0.875454	0	0.186462	2.42857	1.80993	0	0.0307292	0.323529	0.528721
		72	54	0	0	47	1	13	5	61	192	0.317708		0.770492		0		1.59722		0.0260417		0.530435
		60	67	0	0	63	1	1	0	65	192	0.338542		0.969231		0		2.2		0		0.492424
		145	15	0	18	14	0	0	0	32	192	0.166667		1		1.28571		0.324138		0		0.680851
		60	52	0	0	46	1	5	28	52	192	0.270833		0.884615		0		1.73333		0.145833		0.5
		53	62	0	0	54	7	16	0	77	192	0.401042		0.701299		0		2.62264		0		0.553957
		47	76	0	0	54	1	5	9	60	192	0.3125		0.9		0		2.89362		0.046875		0.441176
		52	51	0	2	72	0	6	9	80	192	0.416667		0.925		0.0277778		2.51923		0.046875		0.610687
		86	45	0	9	35	3	6	8	53	192	0.276042		0.830189		0.236842		1.13953		0.0416667		0.540816
		117	29	0	11	34	1	0	0	46	192	0.239583		0.978261		0.314286		0.641026		0		0.613333
	7	161	13	0	0	15	3	0	0	18	192	0.09375	0.258243	0.833333	0.88201	0	0.0114286	0.192547	1.27642	0	0.0280901	0.580645	0.519424
		87	47	0	0	42	5	5	7	52	193	0.26943		0.807692		0		1.13793		0.0362694		0.525253
		105	38	0	0	34	1	6	8	41	192	0.213542		0.829268		0		0.752381		0.0416667		0.518987
		69	78	0	0	40	0	2	3	42	192	0.21875		0.952381		0		1.73913		0.015625		0.35
		53	77	0	0	39	5	5	14	49	193	0.253886		0.795918		0		2.37736		0.0725389		0.388889
		94	32	0	0	62	2	2	0	66	192	0.34375		0.939394		0		1.04255		0		0.673469
		89	27	0	0	65	0	2	8	67	191	0.350785		0.970149		0		1.05618		0.0418848		0.712766
		68	44	0	0	55	1	10	14	66	192	0.34375		0.833333		0		1.61765		0.0729167		0.6
		72	66	0	0	49	0	5	0	54	192	0.28125		0.907407		0		1.66667		0		0.45
		88	63	0	4	35	0	2	0	41	192	0.213542		0.95122		0.114286		1.18182		0		0.394231
	8	125	30	0	0	14	3	5	15	22	192	0.114583	0.268572	0.636364	0.70011	0	0	0.416	2.00096	0.078125	0.059885	0.423077	0.47033
		124	38	0	0	8	8	11	3	27	192	0.140625		0.296296		0		0.524194		0.015625		0.415385
		48	69	0	0	51	13	11	0	75	192	0.390625		0.68		0		3		0		0.520833
		93	37	0	0	44	4	9	5	57	192	0.296875		0.77193		0		1.01075		0.0260417		0.606383
		91	51	0	0	38	6	6	0	50	192	0.260417		0.76		0		1.10989		0		0.49505
		65	58	0	0	57	3	6	4	66	193	0.341969		0.863636		0		1.90769		0.0207254		0.532258
		49	72	0	0	49	2	18	2	69	192	0.359375		0.710145		0		2.87755		0.0104167		0.489362
		40	76	0	0	51	3	20	2	74	192	0.385417		0.689189		0		3.75		0.0104167		0.493333
		42	103	0	0	36	2	9	0	47	192	0.244792		0.765957		0		3.57143		0		0.313333
		38	41	0	0	24	2	3	84	29	192	0.151042		0.827586		0		1.84211		0.4375		0.414286
	9	103	41	0	0	32	3	3	10	38	192	0.197917	0.235417	0.842105	0.909754	0	0.264307	0.76699	1.12194	0.0520833	0.0135417	0.481013	0.515731
		101	42	0	0	47	0	2	0	49	192	0.255208		0.959184		0		0.90099		0		0.538462
		73	45	0	0	70	2	2	0	74	192	0.385417		0.945946		0		1.63014		0		0.621849
		90	47	0	0	51	0	3	1	54	192	0.28125		0.944444		0		1.12222		0.00520833		0.534653
		99	37	0	0	46	1	5	4	52	192	0.270833		0.884615		0		0.89899		0.0208333		0.58427
		142	22	0	13	11	0	2	2	26	192	0.135417		0.923077		1.18182		0.338028		0.0104167		0.541667
		141	22	0	6	19	0	1	3	26	192	0.135417		0.961538		0.315789		0.340426		0.015625		0.541667
		46	99	0	1	40	1	5	0	47	192	0.244792		0.87234		0.0243902		3.17391		0		0.321918
		74	62	0	2	52	1	1	0	56	192	0.291667		0.964286		0.0377358		1.59459		0		0.474576
		128	28	0	13	11	1	5	6	30	192	0.15625		0.8		1.08333		0.453125		0.03125		0.517241
	10	59	107	0	0	12	2	6	6	20	192	0.104167	0.167117	0.6	0.712335	0	0	2.15254	2.67514	0.03125	0.0537405	0.15748	0.257454
		35	108	0	0	28	4	1	16	33	192	0.171875		0.848485		0		4.02857		0.0833333		0.234043
		28	110	0	0	24	5	7	3	36	177	0.20339		0.666667		0		5.21429		0.0169492		0.246575
		43	103	0	0	27	2	15	2	44	192	0.229167		0.613636		0		3.4186		0.0104167		0.29932
		60	73	0	0	24	5	15	15	44	192	0.229167		0.545455		0		1.95		0.078125		0.376068
		64	94	0	0	23	2	9	0	34	192	0.177083		0.676471		0		2		0		0.265625
		105	50	0	0	29	2	3	3	34	192	0.177083		0.852941		0		0.8		0.015625		0.404762
		43	100	0	0	27	5	4	14	36	193	0.186528		0.75		0		3.16279		0.0725389		0.264706
		65	88	0	0	14	0	1	24	15	192	0.078125		0.933333		0		1.58462		0.125		0.145631
		50	100	0	0	14	0	8	20	22	192	0.114583		0.636364		0		2.44		0.104167		0.180328
Preeclampsia LO	1	76	90	0	0	0	23	3	0	26	192	0.135417	0.14768	0	0.150336	0	0	1.52632	2.22247	0	0.0104167	0.224138	0.231429
		115	57	0	0	0	10	10	0	20	192	0.104167		0		0		0.669565		0		0.25974
		65	95	0	0	8	9	15	0	32	192	0.166667		0.25		0		1.95385		0		0.251969
		66	90	0	0	5	24	7	0	36	192	0.1875		0.138889		0		1.90909		0		0.285714
		57	91	0	0	7	26	11	0	44	192	0.229167		0.159091		0		2.36842		0		0.325926
		80	82	0	0	5	11	14	0	30	192	0.15625		0.166667		0		1.4		0		0.267857
		51	109	0	0	6	15	13	0	34	194	0.175258		0.176471		0		2.80392		0		0.237762
		55	118	0	0	3	13	3	0	19	192	0.0989583		0.157895		0		2.49091		0		0.138686
		32	141	0	0	3	7	10	0	20	193	0.103627		0.15		0		5.03125		0		0.124224
		56	93	0	0	7	9	7	20	23	192	0.119792		0.304348		0		2.07143		0.104167		0.198276
	2	105	55	0	0	14	17	2	0	33	193	0.170984	0.162845	0.424242	0.340325	0	0	0.838095	1.29208	0	0.0484375	0.375	0.315684
		107	63	0	0	10	5	7	0	22	192	0.114583		0.454545		0		0.794393		0		0.258824
		72	67	0	0	2	37	6	8	45	192	0.234375		0.0444444		0		1.55556		0.0416667		0.401786
		62	70	0	0	23	15	10	12	48	192	0.25		0.479167		0		1.90323		0.0625		0.40678
		52	96	0	0	21	14	9	0	44	192	0.229167		0.477273		0		2.69231		0		0.314286
		83	78	0	0	6	14	12	0	32	193	0.165803		0.1875		0		1.3253		0		0.290909
		79	45	0	0	4	7	10	47	21	192	0.109375		0.190476		0		0.835443		0.244792		0.318182
		99	53	0	0	9	2	3	26	14	192	0.0729167		0.642857		0		0.676768		0.135417		0.208955
		115	49	0	0	13	8	7	0	28	192	0.145833		0.464286		0		0.669565		0		0.363636
		73	93	0	0	1	17	8	0	26	192	0.135417		0.0384615		0		1.63014		0		0.218487
	3	70	79	0	0	22	11	10	0	43	192	0.223958	0.301659	0.511628	0.546551	0	0	1.74286	2.42833	0	0.000520833	0.352459	0.454952
		80	48	0	0	38	14	12	0	64	192	0.333333		0.59375		0		1.4		0		0.571429
		65	72	0	0	38	11	6	0	55	192	0.286458		0.690909		0		1.95385		0		0.433071
		41	74	0	0	36	27	16	0	79	194	0.407216		0.455696		0		3.73171		0		0.51634
		67	67	0	0	30	13	15	0	58	192	0.302083		0.517241		0		1.86567		0		0.464
		64	71	0	0	18	25	13	1	56	192	0.291667		0.321429		0		1.98438		0.00520833		0.440945
		37	112	0	0	10	3	30	0	43	192	0.223958		0.232558		0		4.18919		0		0.277419
		36	97	0	0	44	6	9	0	59	192	0.307292		0.745763		0		4.33333		0		0.378205
		102	38	0	0	36	10	6	0	52	192	0.270833		0.692308		0		0.882353		0		0.577778
		60	61	0	0	50	4	17	0	71	192	0.369792		0.704225		0		2.2		0		0.537879
	4	123	29	0	0	18	4	18	0	40	192	0.208333	0.255729	0.45	0.52445	0	0	0.560976	1.55952	0	0.00989583	0.57971	0.455589
		110	37	0	0	31	5	9	0	45	192	0.234375		0.688889		0		0.745455		0		0.54878
		90	47	0	0	36	5	14	0	55	192	0.286458		0.654545		0		1.13333		0		0.539216
		70	75	0	0	31	7	6	3	44	192	0.229167		0.704545		0		1.7		0.015625		0.369748
		54	78	0	0	17	24	19	0	60	192	0.3125		0.283333		0		2.55556		0		0.434783
		59	96	0	0	9	10	10	8	29	192	0.151042		0.310345		0		2.11864		0.0416667		0.232
		83	56	0	0	16	10	24	3	50	192	0.260417		0.32		0		1.27711		0.015625		0.471698
		82	64	0	0	26	10	8	2	44	192	0.229167		0.590909		0		1.31707		0.0104167		0.407407
		70	58	0	0	42	3	17	2	62	192	0.322917		0.677419		0		1.71429		0.0104167		0.516667
		55	74	0	0	35	9	18	1	62	192	0.322917		0.564516		0		2.47273		0.00520833		0.455882
	5	54	73	0	0	42	10	13	0	65	192	0.338542	0.250936	0.646154	0.562974	0	0.0240476	2.55556	1.47943	0	0.0223958	0.471014	0.45835
		70	60	0	0	38	5	10	9	53	192	0.276042		0.716981		0		1.61429		0.046875		0.469027
		77	77	0	0	23	5	11	0	39	193	0.202073		0.589744		0		1.50649		0		0.336207
		138	26	0	2	11	4	10	1	27	192	0.140625		0.481481		0.133333		0.384058		0.00520833		0.509434
		72	65	0	0	21	13	13	8	47	192	0.244792		0.446809		0		1.55556		0.0416667		0.419643
		54	86	0	0	31	7	14	0	52	192	0.270833		0.596154		0		2.55556		0		0.376812
		76	51	0	0	37	8	15	5	60	192	0.3125		0.616667		0		1.46053		0.0260417		0.540541
		88	50	0	0	26	7	17	4	50	192	0.260417		0.52		0		1.13636		0.0208333		0.5
		86	49	0	0	22	8	11	16	41	192	0.213542		0.536585		0		1.04651		0.0833333		0.455556
		97	47	0	3	20	8	17	0	48	192	0.25		0.479167		0.107143		0.979381		0		0.505263
	6	97	65	0	0	8	8	6	8	22	192	0.114583	0.269122	0.363636	0.612895	0	0	0.896907	3.05665	0.0416667	0.0354113	0.252874	0.392967
		39	106	0	0	34	7	6	0	47	192	0.244792		0.723404		0		3.92308		0		0.30719
		36	77	0	0	34	13	12	20	59	192	0.307292		0.576271		0		3.77778		0.104167		0.433824
		28	85	0	0	31	9	15	24	55	192	0.286458		0.563636		0		5		0.125		0.392857
		47	93	0	0	27	16	8	1	51	192	0.265625		0.529412		0		3.06383		0.00520833		0.354167
		68	68	0	0	38	12	5	2	55	193	0.284974		0.690909		0		1.80882		0.0103627		0.447154
		78	55	0	0	44	5	10	0	59	192	0.307292		0.745763		0		1.46154		0		0.517544
		35	76	0	0	58	13	1	9	72	192	0.375		0.805556		0		4.22857		0.046875		0.486486
		31	104	0	0	31	11	11	4	53	192	0.276042		0.584906		0		5.06452		0.0208333		0.33758
		82	66	0	0	24	12	8	0	44	192	0.229167		0.545455		0		1.34146		0		0.4
	7	131	45	0	0	6	7	3	0	16	192	0.0833333	0.0891452	0.375	0.133949	0	0	0.465649	0.845823	0	0.00677083	0.262295	0.214025
		64	107	0	0	2	6	13	0	21	192	0.109375		0.0952381		0		2		0		0.164062
		134	43	0	0	0	5	7	3	12	192	0.0625		0		0		0.410448		0.015625		0.218182
		106	43	0	0	7	19	13	4	39	192	0.203125		0.179487		0		0.773585		0.0208333		0.47561
		116	60	0	0	1	6	9	0	16	192	0.0833333		0.0625		0		0.655172		0		0.210526
		100	75	0	0	0	6	5	6	11	192	0.0572917		0		0		0.86		0.03125		0.127907
		129	50	0	0	0	5	5	0	10	189	0.0529101		0		0		0.465116		0		0.166667
		85	90	0	0	2	6	9	0	17	192	0.0885417		0.117647		0		1.25882		0		0.158879
		95	81	0	0	2	6	8	0	16	192	0.0833333		0.125		0		1.02105		0		0.164948
		124	55	0	0	5	0	8	0	13	192	0.0677083		0.384615		0		0.548387		0		0.191176
	8	89	58	0	0	24	7	14	0	45	192	0.234375	0.190104	0.533333	0.189112	0	0	1.1573	1.50667	0	0.0125	0.436893	0.326946
		101	57	0	0	8	10	13	3	31	192	0.161458		0.258065		0		0.871287		0.015625		0.352273
		76	64	0	0	12	28	6	6	46	192	0.239583		0.26087		0		1.44737		0.03125		0.418182
		72	91	0	0	2	10	9	8	21	192	0.109375		0.0952381		0		1.55556		0.0416667		0.1875
		79	62	0	0	7	33	10	1	50	192	0.260417		0.14		0		1.41772		0.00520833		0.446429
		73	77	0	0	7	29	6	0	42	192	0.21875		0.166667		0		1.63014		0		0.352941
		73	87	0	0	0	18	8	6	26	192	0.135417		0		0		1.54795		0.03125		0.230088
		62	92	0	0	10	20	8	0	38	192	0.197917		0.263158		0		2.09677		0		0.292308
		69	96	0	0	4	18	5	0	27	192	0.140625		0.148148		0		1.78261		0		0.219512
		75	78	0	0	1	29	9	0	39	192	0.203125		0.025641		0		1.56		0		0.333333
	9	61	91	0	1	21	3	15	0	40	192	0.208333	0.186753	0.55	0.552596	0.0416667	0.0651812	2.14754	1.27376	0	0.00852325	0.305344	0.376259
		107	45	0	1	17	1	11	10	30	192	0.15625		0.6		0.0555556		0.700935		0.0520833		0.4
		99	55	0	2	21	3	12	0	38	192	0.197917		0.605263		0.0833333		0.939394		0		0.408602
		54	109	0	3	4	8	14	0	29	192	0.151042		0.241379		0.25		2.55556		0		0.210145
		109	42	0	0	13	7	21	0	41	192	0.213542		0.317073		0		0.761468		0		0.493976
		86	56	0	1	14	1	10	0	26	168	0.154762		0.576923		0.0666667		0.953488		0		0.317073
		73	67	0	1	22	1	11	6	35	181	0.19337		0.657143		0.0434783		1.39726		0.0331492		0.343137
		142	27	0	2	18	0	4	0	24	193	0.124352		0.833333		0.111111		0.359155		0		0.470588
		90	52	0	0	33	4	13	0	50	192	0.260417		0.66		0		1.13333		0		0.490196
		57	69	0	0	16	6	11	0	33	159	0.207547		0.484848		0		1.78947		0		0.323529
	10	58	70	0	0	16	24	20	4	60	192	0.3125	0.233714	0.266667	0.494401	0	0.0715385	2.24138	1.69647	0.0208333	0.0171875	0.461538	0.489664
		76	67	0	0	14	12	8	15	34	192	0.177083		0.411765		0		1.32895		0.078125		0.336634
		24	138	0	0	21	3	6	0	30	192	0.15625		0.7		0		7		0		0.178571
		120	42	0	3	18	8	1	0	30	192	0.15625		0.7		0.115385		0.6		0		0.416667
		83	47	0	0	27	24	10	1	61	192	0.317708		0.442623		0		1.3012		0.00520833		0.564815
		91	40	0	0	12	19	22	8	53	192	0.276042		0.226415		0		1.02198		0.0416667		0.569892
		83	66	0	0	10	19	14	0	43	192	0.223958		0.232558		0		1.31325		0		0.394495
		116	25	0	0	39	12	1	0	52	193	0.26943		0.75		0		0.663793		0		0.675325
		166	9	0	6	7	3	1	0	17	192	0.0885417		0.764706		0.6		0.156627		0		0.653846
		80	38	0	0	31	28	10	5	69	192	0.359375		0.449275		0		1.3375		0.0260417		0.64486
	11	105	50	0	0	25	9	3	0	37	192	0.192708	0.20625	0.675676	0.208666	0	0	0.828571	1.58393	0	0.0114583	0.425287	0.360511
		93	49	0	0	15	26	3	6	44	192	0.229167		0.340909		0		1		0.03125		0.473118
		66	71	0	0	14	33	6	2	53	192	0.276042		0.264151		0		1.87879		0.0104167		0.427419
		88	59	0	0	7	31	3	4	41	192	0.213542		0.170732		0		1.13636		0.0208333		0.41
		67	82	0	0	2	38	3	0	43	192	0.223958		0.0465116		0		1.86567		0		0.344
		83	78	0	0	1	29	1	0	31	192	0.161458		0.0322581		0		1.31325		0		0.284404
		60	87	0	0	6	26	11	2	43	192	0.223958		0.139535		0		2.16667		0.0104167		0.330769
		68	83	0	0	3	34	2	2	39	192	0.203125		0.0769231		0		1.79412		0.0104167		0.319672
		49	111	0	0	7	20	5	0	32	192	0.166667		0.21875		0		2.91837		0		0.223776
		96	57	0	0	4	20	9	6	33	192	0.171875		0.121212		0		0.9375		0.03125		0.366667
Normal Pregnancy	1	69	73	0	0	18	18	8	6	44	192	0.229167	0.213982	0.409091	0.292132	0	0	1.69565	1.85802	0.03125	0.0135363	0.376068	0.356805
		71	67	0	0	12	17	10	15	39	192	0.203125		0.307692		0		1.49296		0.078125		0.367925
		50	102	0	0	9	20	8	3	37	192	0.192708		0.243243		0		2.78		0.015625		0.266187
		39	103	0	0	22	18	10	0	50	192	0.260417		0.44		0		3.92308		0		0.326797
		73	88	0	0	2	18	10	2	30	193	0.15544		0.0666667		0		1.61644		0.0103627		0.254237
		67	83	0	0	16	9	17	0	42	192	0.21875		0.380952		0		1.86567		0		0.336
		57	80	0	0	16	28	11	0	55	192	0.286458		0.290909		0		2.36842		0		0.407407
		110	43	0	0	15	8	16	0	39	192	0.203125		0.384615		0		0.745455		0		0.47561
		90	54	0	0	12	19	17	0	48	192	0.25		0.25		0		1.13333		0		0.470588
		98	67	0	0	4	6	17	0	27	192	0.140625		0.148148		0		0.959184		0		0.287234
	2	92	56	0	0	7	20	17	0	44	192	0.229167	0.164532	0.159091	0.269414	0	0	1.08696	1.13117	0	0.0269862	0.44	0.328857
		80	59	0	0	18	22	11	2	51	192	0.265625		0.352941		0		1.375		0.0104167		0.463636
		109	56	0	0	16	3	8	0	27	192	0.140625		0.592593		0		0.761468		0		0.325301
		99	39	0	0	4	8	7	36	19	193	0.0984456		0.210526		0		0.585859		0.186528		0.327586
		80	77	0	0	8	14	13	0	35	192	0.182292		0.228571		0		1.4		0		0.3125
		97	60	0	0	4	10	21	0	35	192	0.182292		0.114286		0		0.979381		0		0.368421
		82	73	0	0	7	10	9	11	26	192	0.135417		0.269231		0		1.20732		0.0572917		0.262626
		101	66	0	0	4	8	13	0	25	192	0.130208		0.16		0		0.90099		0		0.274725
		106	61	0	0	10	3	12	0	25	192	0.130208		0.4		0		0.811321		0		0.290698
		59	101	0	0	6	12	11	3	29	192	0.151042		0.206897		0		2.20339		0.015625		0.223077
	3	99	53	0	4	14	18	4	0	40	192	0.208333	0.219646	0.45	0.716081	0.125	0.0818559	0.939394	1.44633	0	0.00520833	0.430108	0.378133
		75	83	0	1	21	6	6	0	34	192	0.177083		0.647059		0.037037		1.56		0		0.290598
		89	72	0	0	13	4	6	8	23	192	0.119792		0.565217		0		1.06742		0.0416667		0.242105
		69	76	0	3	38	1	5	0	47	192	0.244792		0.87234		0.0769231		1.78261		0		0.382114
		89	64	0	6	23	2	7	1	38	192	0.197917		0.763158		0.24		1.14607		0.00520833		0.372549
		86	61	0	1	39	3	2	0	45	192	0.234375		0.888889		0.0238095		1.23256		0		0.424528
		88	61	0	0	39	0	3	1	42	192	0.21875		0.928571		0		1.17045		0.00520833		0.407767
		66	70	0	12	35	3	6	0	56	192	0.291667		0.839286		0.315789		1.90909		0		0.444444
		63	86	0	0	24	15	4	0	43	192	0.223958		0.55814		0		2.04762		0		0.333333
		74	65	0	0	35	14	5	0	54	193	0.279793		0.648148		0		1.60811		0		0.453782
	4	101	51	0	5	18	13	2	2	38	192	0.197917	0.232813	0.605263	0.839977	0.16129	0.151853	0.881188	1.60505	0.0104167	0.0244792	0.426966	0.422739
		84	60	0	10	36	2	0	0	48	192	0.25		0.958333		0.263158		1.28571		0		0.444444
		104	40	0	2	40	0	6	0	48	192	0.25		0.875		0.05		0.846154		0		0.545455
		65	78	0	5	41	1	2	0	49	192	0.255208		0.938776		0.119048		1.95385		0		0.385827
		50	61	0	9	22	1	4	45	36	192	0.1875		0.861111		0.391304		1.94		0.234375		0.371134
		106	30	0	2	41	1	12	0	56	192	0.291667		0.767857		0.047619		0.811321		0		0.651163
		68	74	2	6	38	2	2	0	50	192	0.260417		0.92		0.2		1.82353		0		0.403226
		51	91	0	7	38	2	3	0	50	192	0.260417		0.9		0.175		2.76471		0		0.35461
		97	56	0	0	33	2	4	0	39	192	0.203125		0.846154		0		0.979381		0		0.410526
		51	108	0	3	21	6	3	0	33	192	0.171875		0.727273		0.111111		2.76471		0		0.234043
	5	67	83	0	0	5	20	8	0	33	183	0.180328	0.182543	0.151515	0.13528	0	0	1.73134	1.7206	0	0.00364583	0.284483	0.305073
		62	80	0	0	3	27	17	3	47	192	0.244792		0.0638298		0		2.04839		0.015625		0.370079
		66	81	0	0	8	32	5	0	45	192	0.234375		0.177778		0		1.90909		0		0.357143
		94	61	0	0	12	18	4	3	34	192	0.177083		0.352941		0		1.01064		0.015625		0.357895
		51	107	0	0	10	18	6	0	34	192	0.177083		0.294118		0		2.76471		0		0.241135
		68	77	0	0	4	34	9	0	47	192	0.244792		0.0851064		0		1.82353		0		0.379032
		53	111	0	0	3	16	9	0	28	192	0.145833		0.107143		0		2.62264		0		0.201439
		119	47	0	0	1	22	4	0	27	193	0.139896		0.037037		0		0.621849		0		0.364865
		80	88	0	0	2	18	4	0	24	192	0.125		0.0833333		0		1.4		0		0.214286
		84	77	0	0	0	22	8	1	30	192	0.15625		0		0		1.27381		0.00520833		0.280374
	6	93	61	0	0	22	5	7	4	34	192	0.177083	0.182222	0.647059	0.529539	0	0.0135632	1.02151	1.47857	0.0208333	0.0165965	0.357895	0.320866
		95	66	0	0	17	7	7	0	31	192	0.161458		0.548387		0		1.02105		0		0.319588
		72	69	0	0	8	12	6	26	26	193	0.134715		0.307692		0		1.31944		0.134715		0.273684
		55	89	0	0	29	8	9	2	46	192	0.239583		0.630435		0		2.45455		0.0104167		0.340741
		76	69	0	0	23	16	8	0	47	192	0.244792		0.489362		0		1.52632		0		0.405172
		80	79	0	0	18	5	10	0	33	192	0.171875		0.545455		0		1.4		0		0.294643
		53	106	0	0	15	12	6	0	33	192	0.171875		0.454545		0		2.62264		0		0.23741
		75	73	0	0	25	10	9	0	44	192	0.229167		0.568182		0		1.56		0		0.376068
		98	60	0	2	17	12	3	0	34	192	0.177083		0.558824		0.0689655		0.959184		0		0.361702
		101	69	0	1	11	4	6	0	22	192	0.114583		0.545455		0.0666667		0.90099		0		0.241758
	7	49	115	0	0	7	18	1	2	26	192	0.135417	0.178125	0.269231	0.411739	0	0.0166667	2.87755	1.96806	0.0104167	0.0151042	0.184397	0.296791
		137	32	0	0	11	5	7	0	23	192	0.119792		0.478261		0		0.40146		0		0.418182
		68	72	0	0	21	14	7	10	42	192	0.21875		0.5		0		1.67647		0.0520833		0.368421
		50	112	0	0	11	11	1	7	23	192	0.119792		0.478261		0		2.7		0.0364583		0.17037
		72	85	0	0	10	13	7	5	30	192	0.15625		0.333333		0		1.59722		0.0260417		0.26087
		53	120	0	0	9	8	2	0	19	192	0.0989583		0.473684		0		2.62264		0		0.136691
		57	98	0	0	15	16	6	0	37	192	0.192708		0.405405		0		2.36842		0		0.274074
		62	74	0	0	15	25	12	4	52	192	0.270833		0.288462		0		2.03226		0.0208333		0.412698
		74	83	0	0	6	19	9	1	34	192	0.177083		0.176471		0		1.58108		0.00520833		0.290598
		68	68	0	7	33	9	7	0	56	192	0.291667		0.714286		0.166667		1.82353		0		0.451613
	8	104	68	0	0	8	7	5	0	20	192	0.104167	0.195312	0.4	0.450918	0	0	0.846154	1.63771	0	0.00520833	0.227273	0.337109
		101	47	0	0	22	5	13	4	40	192	0.208333		0.55		0		0.861386		0.0208333		0.45977
		71	74	0	0	25	10	11	1	46	192	0.239583		0.543478		0		1.69014		0.00520833		0.383333
		51	98	0	0	11	28	4	0	43	192	0.223958		0.255814		0		2.76471		0		0.304965
		101	65	0	0	9	7	8	2	24	192	0.125		0.375		0		0.881188		0.0104167		0.269663
		89	78	0	0	10	9	6	0	25	192	0.130208		0.4		0		1.1573		0		0.242718
		91	58	0	0	20	16	7	0	43	192	0.223958		0.465116		0		1.10989		0		0.425743
		83	68	0	0	25	12	4	0	41	192	0.213542		0.609756		0		1.31325		0		0.376147
		40	108	0	0	14	18	12	0	44	192	0.229167		0.318182		0		3.8		0		0.289474
		64	76	0	0	29	10	10	3	49	192	0.255208		0.591837		0		1.95312		0.015625		0.392
	9	107	60	0	0	0	19	4	2	23	192	0.119792	0.0983808	0	0.0678821	0	0	0.775701	1.28321	0.0104167	0.0400124	0.277108	0.210635
		124	52	0	0	1	7	3	5	11	192	0.0572917		0.0909091		0		0.508065		0.0260417		0.174603
		122	53	0	0	3	5	5	4	13	192	0.0677083		0.230769		0		0.540984		0.0208333		0.19697
		105	49	0	0	0	27	4	7	31	192	0.161458		0		0		0.761905		0.0364583		0.3875
		65	73	0	0	0	15	6	34	21	193	0.108808		0		0		1.44615		0.176166		0.223404
		100	67	0	0	0	15	2	8	17	192	0.0885417		0		0		0.84		0.0416667		0.202381
		35	133	0	0	0	20	4	0	24	192	0.125		0		0		4.48571		0		0.152866
		76	86	0	0	0	19	2	9	21	192	0.109375		0		0		1.40789		0.046875		0.196262
		85	85	0	0	0	11	3	8	14	192	0.0729167		0		0		1.16471		0.0416667		0.141414
		101	77	0	0	5	5	4	0	14	192	0.0729167		0.357143		0		0.90099		0		0.153846
	10	99	70	0	0	19	3	0	1	22	192	0.114583	0.128452	0.863636	0.643319	0	0.0333333	0.929293	1.26418	0.00520833	0.0109132	0.23913	0.248351
		63	94	0	0	18	3	10	5	31	193	0.160622		0.580645		0		1.98413		0.0259067		0.248
		99	70	0	0	15	3	2	4	20	193	0.103627		0.75		0		0.909091		0.0207254		0.222222
		96	69	0	0	25	2	0	0	27	192	0.140625		0.925926		0		1		0		0.28125
		84	80	0	0	15	7	6	0	28	192	0.145833		0.535714		0		1.28571		0		0.259259
		105	64	0	0	9	6	6	2	21	192	0.109375		0.428571		0		0.809524		0.0104167		0.247059
		56	116	0	0	10	7	4	0	21	193	0.108808		0.47619		0		2.44643		0		0.153285
		101	55	0	0	22	2	3	9	27	192	0.140625		0.814815		0		0.811881		0.046875		0.329268
		109	59	0	5	13	2	4	0	24	192	0.125		0.75		0.333333		0.761468		0		0.289157
		71	95	0	0	8	8	10	0	26	192	0.135417		0.307692		0		1.70423		0		0.214876

## Sheet: BECLIN 3
GROUP	NO	IVS	STROMA	+3 Stained	+2 Stained	+1 Stained	- Stained	NUCLEI	FIBRIN	SUM OF +3,+2,+1,-,NUCLEI (=Trophoblast)	Total Sum of All	% Trophoblast per Slide	% Trophoblast of each subject	% Stained Trophoblast	% Stained Trophoblast of each subject	Relation strong staining (2,3) vs weak/no staining (1,-) per slide	Relation strong staining (2,3) vs weak/no staining (1,-) per subject	Relation Villi vs IVS per slide	Relation Villi vs IVS per subject	% Fibrin per slide	% Fibrin per subject	% Trophoblast in Villi per slide	% Trophoblast in Villi per subject
IUGR	1	84	78	0	9	18	3	0	0	30	192	0.15625	0.223958	0.9	0.806807	0.428571	1.16577	1.28571	2.09073	0	0	0.277778	0.337864
		75	78	0	1	19	18	1	0	39	192	0.203125		0.512821		0.027027		1.56		0		0.333333
		84	71	0	0	17	20	0	0	37	192	0.192708		0.459459		0		1.28571		0		0.342593
		67	91	0	0	15	19	0	0	34	192	0.177083		0.441176		0		1.86567		0		0.272
		58	87	0	25	20	1	1	0	47	192	0.244792		0.957447		1.19048		2.31034		0		0.350746
		67	78	0	37	10	0	0	0	47	192	0.244792		1		3.7		1.86567		0		0.376
		45	114	0	22	9	2	0	0	33	192	0.171875		0.939394		2		3.26667		0		0.22449
		65	71	2	36	12	6	0	0	56	192	0.291667		0.892857		2.11111		1.95385		0		0.440945
		56	86	0	34	16	0	0	0	50	192	0.260417		1		2.125		2.42857		0		0.367647
		47	88	0	4	51	2	0	0	57	192	0.296875		0.964912		0.0754717		3.08511		0		0.393103
	2	62	60	14	19	5	0	1	0	39	161	0.242236	0.342828	0.974359	0.968118	6.6	5.02126	1.59677	2.29899	0	0.00260417	0.393939	0.495963
		53	60	23	35	12	0	0	0	70	183	0.382514		1		4.83333		2.45283		0		0.538462
		48	60	30	25	19	0	4	0	78	186	0.419355		0.948718		2.89474		2.875		0		0.565217
		62	61	28	20	13	1	2	0	64	187	0.342246		0.953125		3.42857		2.01613		0		0.512
		78	64	31	10	7	1	1	0	50	192	0.260417		0.96		5.125		1.46154		0		0.438596
		54	58	38	24	10	0	3	5	75	192	0.390625		0.96		6.2		2.46296		0.0260417		0.56391
		57	57	37	23	7	0	0	0	67	181	0.370166		1		8.57143		2.17544		0		0.540323
		52	81	17	27	14	0	2	0	60	193	0.310881		0.966667		3.14286		2.71154		0		0.425532
		50	75	17	28	10	0	4	0	59	184	0.320652		0.932203		4.5		2.68		0		0.440299
		52	61	17	42	12	0	1	0	72	185	0.389189		0.986111		4.91667		2.55769		0		0.541353
	3	82	50	0	20	27	4	0	9	51	192	0.265625	0.185417	0.921569	0.906144	0.645161	0.435163	1.23171	0.957034	0.046875	0.00885417	0.50495	0.40136
		96	61	0	10	19	6	0	0	35	192	0.182292		0.828571		0.4		1		0		0.364583
		137	31	0	7	13	4	0	0	24	192	0.125		0.833333		0.411765		0.40146		0		0.436364
		109	46	0	12	22	3	0	0	37	192	0.192708		0.918919		0.48		0.761468		0		0.445783
		106	50	0	10	23	3	0	0	36	192	0.1875		0.916667		0.384615		0.811321		0		0.418605
		92	59	0	0	28	9	0	4	37	192	0.192708		0.756757		0		1.04348		0.0208333		0.385417
		101	55	0	9	25	2	0	0	36	192	0.1875		0.944444		0.333333		0.90099		0		0.395604
		120	39	0	17	16	0	0	0	33	192	0.171875		1		1.0625		0.6		0		0.458333
		75	80	0	9	24	0	0	4	33	192	0.171875		1		0.375		1.50667		0.0208333		0.292035
		83	75	0	7	25	2	0	0	34	192	0.177083		0.941176		0.259259		1.31325		0		0.311927
	4	95	66	0	0	11	18	2	0	31	192	0.161458	0.166667	0.354839	0.426331	0	0	1.02105	1.7306	0	0.00364583	0.319588	0.272474
		76	64	0	0	3	46	3	0	52	192	0.270833		0.0576923		0		1.52632		0		0.448276
		70	80	0	0	11	29	2	0	42	192	0.21875		0.261905		0		1.74286		0		0.344262
		64	100	0	0	21	5	2	0	28	192	0.145833		0.75		0		2		0		0.21875
		65	90	0	0	13	19	5	0	37	192	0.192708		0.351351		0		1.95385		0		0.291339
		66	96	0	0	5	22	3	0	30	192	0.15625		0.166667		0		1.90909		0		0.238095
		70	94	0	0	26	2	0	0	28	192	0.145833		0.928571		0		1.74286		0		0.229508
		58	106	0	0	18	9	1	0	28	192	0.145833		0.642857		0		2.31034		0		0.208955
		115	55	0	0	4	8	3	7	15	192	0.078125		0.266667		0		0.608696		0.0364583		0.214286
		55	108	0	0	14	14	1	0	29	192	0.151042		0.482759		0		2.49091		0		0.211679
	5	113	49	0	11	15	4	0	0	30	192	0.15625	0.124479	0.866667	0.883971	0.578947	0.64053	0.699115	2.03576	0	0.00729167	0.379747	0.247799
		91	78	0	4	17	2	0	0	23	192	0.119792		0.913043		0.210526		1.10989		0		0.227723
		125	32	22	4	7	2	0	0	35	192	0.182292		0.942857		2.88889		0.536		0		0.522388
		100	50	0	13	12	3	0	14	28	192	0.145833		0.892857		0.866667		0.78		0.0729167		0.358974
		100	70	0	3	16	3	0	0	22	192	0.114583		0.863636		0.157895		0.92		0		0.23913
		74	91	0	7	18	2	0	0	27	192	0.140625		0.925926		0.35		1.59459		0		0.228814
		30	146	0	1	13	2	0	0	16	192	0.0833333		0.875		0.0666667		5.4		0		0.0987654
		39	138	0	6	5	4	0	0	15	192	0.078125		0.733333		0.666667		3.92308		0		0.0980392
		68	97	0	6	18	3	0	0	27	192	0.140625		0.888889		0.285714		1.82353		0		0.217742
		42	134	0	4	11	1	0	0	16	192	0.0833333		0.9375		0.333333		3.57143		0		0.106667
	6	90	77	0	5	16	4	0	0	25	192	0.130208	0.160782	0.84	0.850038	0.25	0.58991	1.13333	1.25497	0	0.00520833	0.245098	0.296742
		83	87	0	2	12	8	0	0	22	192	0.114583		0.636364		0.1		1.31325		0		0.201835
		71	91	0	4	15	11	0	0	30	192	0.15625		0.633333		0.153846		1.70423		0		0.247934
		90	75	1	16	11	1	0	0	29	194	0.149485		0.965517		1.41667		1.15556		0		0.278846
		80	82	0	15	15	0	0	0	30	192	0.15625		1		1		1.4		0		0.267857
		107	53	1	14	15	2	0	0	32	192	0.166667		0.9375		0.882353		0.794393		0		0.376471
		78	77	0	11	20	6	0	0	37	192	0.192708		0.837838		0.423077		1.46154		0		0.324561
		88	63	0	10	18	3	0	10	31	192	0.161458		0.903226		0.47619		1.06818		0.0520833		0.329787
		75	78	0	21	15	3	0	0	39	192	0.203125		0.923077		1.16667		1.56		0		0.333333
		98	60	0	1	27	6	0	0	34	192	0.177083		0.823529		0.030303		0.959184		0		0.361702
	7	66	86	0	0	8	32	0	0	40	192	0.208333	0.126563	0.2	0.0831202	0	0	1.90909	1.69502	0	0.0046875	0.31746	0.205831
		61	103	0	0	0	28	0	0	28	192	0.145833		0		0		2.14754		0		0.21374
		76	95	0	0	3	18	0	0	21	192	0.109375		0.142857		0		1.52632		0		0.181034
		50	106	0	0	6	30	0	0	36	192	0.1875		0.166667		0		2.84		0		0.253521
		92	92	0	0	0	8	0	0	8	192	0.0416667		0		0		1.08696		0		0.08
		113	66	0	0	3	10	0	0	13	192	0.0677083		0.230769		0		0.699115		0		0.164557
		78	78	0	0	0	31	0	5	31	192	0.161458		0		0		1.39744		0.0260417		0.284404
		59	107	0	0	2	20	0	4	22	192	0.114583		0.0909091		0		2.18644		0.0208333		0.170543
		64	110	0	0	0	18	0	0	18	192	0.09375		0		0		2		0		0.140625
		89	77	0	0	0	26	0	0	26	192	0.135417		0		0		1.1573		0		0.252427
	8	71	73	0	0	22	23	0	3	45	192	0.234375	0.146875	0.488889	0.441805	0	0.0851812	1.66197	2.04013	0.015625	0.0015625	0.381356	0.224915
		57	106	0	5	9	15	0	0	29	192	0.151042		0.482759		0.208333		2.36842		0		0.214815
		50	118	0	9	7	8	0	0	24	192	0.125		0.666667		0.6		2.84		0		0.169014
		61	89	0	0	12	30	0	0	42	192	0.21875		0.285714		0		2.14754		0		0.320611
		68	95	0	0	15	14	0	0	29	192	0.151042		0.517241		0		1.82353		0		0.233871
		57	110	0	0	13	12	0	0	25	192	0.130208		0.52		0		2.36842		0		0.185185
		76	95	0	0	4	17	0	0	21	192	0.109375		0.190476		0		1.52632		0		0.181034
		94	78	0	0	5	15	0	0	20	192	0.104167		0.25		0		1.04255		0		0.204082
		71	97	0	1	14	9	0	0	24	192	0.125		0.625		0.0434783		1.70423		0		0.198347
		49	120	0	0	9	14	0	0	23	192	0.119792		0.391304		0		2.91837		0		0.160839
	9	65	106	0	0	20	1	0	0	21	192	0.109375	0.121354	0.952381	0.972689	0	0.471481	1.95385	1.87445	0	0.0192708	0.165354	0.191512
		78	102	0	3	9	0	0	0	12	192	0.0625		1		0.333333		1.46154		0		0.105263
		80	95	0	2	10	0	0	5	12	192	0.0625		1		0.2		1.3375		0.0260417		0.11215
		60	115	0	7	9	1	0	0	17	192	0.0885417		0.941176		0.7		2.2		0		0.128788
		60	81	0	19	6	5	0	21	30	192	0.15625		0.833333		1.72727		1.85		0.109375		0.27027
		52	113	0	0	24	0	0	3	24	192	0.125		1		0		2.63462		0.015625		0.175182
		71	94	8	4	15	0	0	0	27	192	0.140625		1		0.8		1.70423		0		0.22314
		54	101	0	2	35	0	0	0	37	192	0.192708		1		0.0571429		2.55556		0		0.268116
		74	86	0	11	17	0	0	4	28	192	0.145833		1		0.647059		1.54054		0.0208333		0.245614
		75	88	1	4	20	0	0	4	25	192	0.130208		1		0.25		1.50667		0.0208333		0.221239
	10	109	63	0	0	5	14	1	0	20	192	0.104167	0.143229	0.25	0.427491	0	0	0.761468	1.67856	0	0.00416667	0.240964	0.241021
		57	94	0	0	13	28	0	0	41	192	0.213542		0.317073		0		2.36842		0		0.303704
		106	62	0	0	7	17	0	0	24	192	0.125		0.291667		0		0.811321		0		0.27907
		72	89	0	0	10	21	0	0	31	192	0.161458		0.322581		0		1.66667		0		0.258333
		52	116	0	0	10	14	0	0	24	192	0.125		0.416667		0		2.69231		0		0.171429
		84	77	0	0	13	18	0	0	31	192	0.161458		0.419355		0		1.28571		0		0.287037
		73	103	0	0	9	7	0	0	16	192	0.0833333		0.5625		0		1.63014		0		0.134454
		58	93	0	0	32	9	0	0	41	192	0.213542		0.780488		0		2.31034		0		0.30597
		54	106	0	0	25	7	0	0	32	192	0.166667		0.78125		0		2.55556		0		0.231884
		108	61	0	0	2	13	0	8	15	192	0.078125		0.133333		0		0.703704		0.0416667		0.197368
Preeclampsia EO	1	77	54	35	8	5	5	0	0	53	184	0.288043	0.281543	0.90566	0.893731	4.3	4.03032	1.38961	1.98257	0	0	0.495327	0.471011
		61	52	42	12	10	4	4	0	72	185	0.389189		0.888889		3.85714		2.03279		0		0.580645
		35	101	29	1	7	7	0	0	44	180	0.244444		0.840909		2.14286		4.14286		0		0.303448
		50	72	10	7	15	5	1	0	38	160	0.2375		0.842105		0.85		2.2		0		0.345455
		46	65	37	18	19	6	1	0	81	192	0.421875		0.91358		2.2		3.17391		0		0.554795
		68	76	27	12	5	2	2	0	48	192	0.25		0.916667		5.57143		1.82353		0		0.387097
		113	40	14	10	9	2	4	0	39	192	0.203125		0.846154		2.18182		0.699115		0		0.493671
		60	69	39	11	9	1	3	0	63	192	0.328125		0.936508		5		2.2		0		0.477273
		69	70	27	15	6	4	1	0	53	192	0.276042		0.90566		4.2		1.78261		0		0.430894
		139	19	22	8	2	1	1	0	34	192	0.177083		0.941176		10		0.381295		0		0.641509
	2	102	51	0	31	2	0	0	5	33	191	0.172775	0.16018	1	1	15.5	7.2298	0.823529	1.12203	0.026178	0.0110084	0.392857	0.320145
		104	60	0	21	3	0	0	4	24	192	0.125		1		7		0.807692		0.0208333		0.285714
		97	67	0	19	5	0	0	4	24	192	0.125		1		3.8		0.938144		0.0208333		0.263736
		107	53	3	26	3	0	0	0	32	192	0.166667		1		9.66667		0.794393		0		0.376471
		77	71	0	20	18	0	0	6	38	192	0.197917		1		1.11111		1.41558		0.03125		0.348624
		117	44	9	19	3	0	0	0	31	192	0.161458		1		9.33333		0.641026		0		0.413333
		77	87	0	25	3	0	0	0	28	192	0.145833		1		8.33333		1.49351		0		0.243478
		71	95	0	10	16	0	0	0	26	192	0.135417		1		0.625		1.70423		0		0.214876
		72	75	1	37	7	0	0	0	45	192	0.234375		1		5.42857		1.66667		0		0.375
		93	62	2	21	2	0	0	2	25	182	0.137363		1		11.5		0.935484		0.010989		0.287356
	3	119	45	11	12	3	2	0	0	28	192	0.145833	0.14375	0.928571	0.958734	4.6	4.96179	0.613445	1.62219	0	0	0.383562	0.248786
		68	86	6	16	10	6	0	0	38	192	0.197917		0.842105		1.375		1.82353		0		0.306452
		80	77	15	16	4	0	0	0	35	192	0.182292		1		7.75		1.4		0		0.3125
		91	73	0	21	7	0	0	0	28	192	0.145833		1		3		1.10989		0		0.277228
		92	80	3	13	3	1	0	0	20	192	0.104167		0.95		4		1.08696		0		0.2
		81	90	6	13	2	0	0	0	21	192	0.109375		1		9.5		1.37037		0		0.189189
		53	106	3	26	4	0	0	0	33	192	0.171875		1		7.25		2.62264		0		0.23741
		64	98	1	15	10	4	0	0	30	192	0.15625		0.866667		1.14286		2		0		0.234375
		51	122	10	9	0	0	0	0	19	192	0.0989583		1		0		2.76471		0		0.134752
		79	89	6	16	2	0	0	0	24	192	0.125		1		11		1.43038		0		0.212389
	4	72	110	0	0	5	5	0	0	10	192	0.0520833	0.0588542	0.5	0.594867	0	0.680952	1.66667	1.24063	0	0.0473958	0.0833333	0.13087
		80	91	0	3	16	2	0	0	21	192	0.109375		0.904762		0.166667		1.4		0		0.1875
		66	101	0	1	6	1	0	17	8	192	0.0416667		0.875		0.142857		1.65152		0.0885417		0.0733945
		62	98	0	0	12	1	0	19	13	192	0.0677083		0.923077		0		1.79032		0.0989583		0.117117
		78	106	0	0	3	4	1	0	8	192	0.0416667		0.375		0		1.46154		0		0.0701754
		96	80	0	0	7	9	0	0	16	192	0.0833333		0.4375		0		1		0		0.166667
		68	74	0	0	4	2	4	40	10	192	0.0520833		0.4		0		1.23529		0.208333		0.119048
		127	59	0	0	3	3	0	0	6	192	0.03125		0.5		0		0.511811		0		0.0923077
		148	29	10	3	0	2	0	0	15	192	0.078125		0.866667		6.5		0.297297		0		0.340909
		74	97	0	0	1	5	0	15	6	192	0.03125		0.166667		0		1.39189		0.078125		0.0582524
	5	97	72	0	20	3	0	0	0	23	192	0.119792	0.158854	1	0.983732	6.66667	3.4962	0.979381	1.96809	0	0	0.242105	0.246278
		46	113	0	27	6	0	0	0	33	192	0.171875		1		4.5		3.17391		0		0.226027
		94	75	0	0	23	0	0	0	23	192	0.119792		1		0		1.04255		0		0.234694
		73	82	0	10	27	0	0	0	37	192	0.192708		1		0.37037		1.63014		0		0.310924
		65	88	0	34	4	1	0	0	39	192	0.203125		0.974359		6.8		1.95385		0		0.307087
		58	107	0	15	12	0	0	0	27	192	0.140625		1		1.25		2.31034		0		0.201493
		61	102	4	21	4	0	0	0	29	192	0.151042		1		6.25		2.14754		0		0.221374
		56	99	2	27	8	0	0	0	37	192	0.192708		1		3.625		2.42857		0		0.272059
		71	94	3	18	5	1	0	0	27	192	0.140625		0.962963		3.5		1.70423		0		0.22314
		58	104	0	20	7	3	0	0	30	192	0.15625		0.9		2		2.31034		0		0.223881
	6	76	84	0	10	20	2	0	0	32	192	0.166667	0.133952	0.9375	0.833048	0.454545	0.698369	1.52632	2.39828	0	0	0.275862	0.210167
		108	57	0	16	10	1	0	0	27	192	0.140625		0.962963		1.45455		0.777778		0		0.321429
		81	99	0	4	5	3	0	0	12	192	0.0625		0.75		0.5		1.37037		0		0.108108
		108	72	0	5	5	2	0	0	12	192	0.0625		0.833333		0.714286		0.777778		0		0.142857
		33	122	0	12	22	2	0	0	36	191	0.188482		0.944444		0.5		4.78788		0		0.227848
		37	126	0	6	13	10	0	0	29	192	0.151042		0.655172		0.26087		4.18919		0		0.187097
		30	133	0	3	15	11	0	0	29	192	0.151042		0.62069		0.115385		5.4		0		0.179012
		71	93	0	5	19	4	0	0	28	192	0.145833		0.857143		0.217391		1.70423		0		0.231405
		72	94	0	16	7	3	0	0	26	192	0.135417		0.884615		1.6		1.66667		0		0.216667
		69	97	0	14	9	3	0	0	26	192	0.135417		0.884615		1.16667		1.78261		0		0.211382
	7	121	56	1	9	5	0	0	0	15	192	0.078125	0.107292	1	0.912278	2	0.985368	0.586777	1.79522	0	0	0.211268	0.187006
		57	102	5	19	9	0	0	0	33	192	0.171875		1		2.66667		2.36842		0		0.244444
		107	60	0	10	12	2	1	0	25	192	0.130208		0.88		0.714286		0.794393		0		0.294118
		36	141	0	0	15	0	0	0	15	192	0.078125		1		0		4.33333		0		0.0961538
		104	75	0	0	9	3	1	0	13	192	0.0677083		0.692308		0		0.846154		0		0.147727
		74	93	0	3	18	4	0	0	25	192	0.130208		0.84		0.136364		1.59459		0		0.211864
		56	122	0	0	12	2	0	0	14	192	0.0729167		0.857143		0		2.42857		0		0.102941
		56	110	0	21	5	0	0	0	26	192	0.135417		1		4.2		2.42857		0		0.191176
		84	93	0	0	14	1	0	0	15	192	0.078125		0.933333		0		1.28571		0		0.138889
		84	83	0	3	20	2	0	0	25	192	0.130208		0.92		0.136364		1.28571		0		0.231481
	8	36	119	0	0	6	15	0	16	21	192	0.109375	0.0760417	0.285714	0.581734	0	0.695004	3.88889	2.28116	0.0833333	0.00833333	0.15	0.118497
		76	93	0	10	7	6	0	0	23	192	0.119792		0.73913		0.769231		1.52632		0		0.198276
		83	104	0	0	0	5	0	0	5	192	0.0260417		0		0		1.31325		0		0.0458716
		115	67	0	4	5	1	0	0	10	192	0.0520833		0.9		0.666667		0.669565		0		0.12987
		50	134	0	2	4	2	0	0	8	192	0.0416667		0.75		0.333333		2.84		0		0.056338
		33	149	0	4	1	5	0	0	10	192	0.0520833		0.5		0.666667		4.81818		0		0.0628931
		64	108	0	15	1	4	0	0	20	192	0.104167		0.8		3		2		0		0.15625
		87	97	0	3	4	1	0	0	8	192	0.0416667		0.875		0.6		1.2069		0		0.0761905
		49	118	0	3	4	18	0	0	25	192	0.130208		0.28		0.136364		2.91837		0		0.174825
		73	103	0	7	4	5	0	0	16	192	0.0833333		0.6875		0.777778		1.63014		0		0.134454
	9	128	58	0	0	5	1	0	0	6	192	0.03125	0.0416667	0.833333	0.228084	0	0	0.5	1.81857	0	0.00677083	0.09375	0.0744032
		103	78	0	0	8	3	0	0	11	192	0.0572917		0.727273		0		0.864078		0		0.123596
		85	100	0	0	1	6	0	0	7	192	0.0364583		0.142857		0		1.25882		0		0.0654206
		85	97	0	0	0	10	0	0	10	192	0.0520833		0		0		1.25882		0		0.0934579
		64	120	0	0	1	5	2	0	8	192	0.0416667		0.125		0		2		0		0.0625
		61	124	0	0	2	5	0	0	7	192	0.0364583		0.285714		0		2.14754		0		0.0534351
		39	145	0	0	0	5	0	3	5	192	0.0260417		0		0		3.84615		0.015625		0.0333333
		106	74	0	0	1	5	0	6	6	192	0.03125		0.166667		0		0.754717		0.03125		0.075
		54	127	0	0	0	11	0	0	11	192	0.0572917		0		0		2.55556		0		0.0797101
		47	132	0	0	0	9	0	4	9	192	0.046875		0		0		3		0.0208333		0.0638298
	10	91	88	0	0	7	6	0	0	13	192	0.0677083	0.0890625	0.538462	0.323545	0	0	1.10989	1.40496	0	0.00104167	0.128713	0.157348
		98	75	0	0	7	12	0	0	19	192	0.0989583		0.368421		0		0.959184		0		0.202128
		99	75	0	0	8	10	0	0	18	192	0.09375		0.444444		0		0.939394		0		0.193548
		73	98	0	0	9	12	0	0	21	192	0.109375		0.428571		0		1.63014		0		0.176471
		63	112	0	0	1	16	0	0	17	192	0.0885417		0.0588235		0		2.04762		0		0.131783
		75	96	0	0	10	9	0	2	19	192	0.0989583		0.526316		0		1.53333		0.0104167		0.165217
		78	92	0	0	7	15	0	0	22	192	0.114583		0.318182		0		1.46154		0		0.192982
		84	97	0	0	4	7	0	0	11	192	0.0572917		0.363636		0		1.28571		0		0.101852
		105	75	0	0	1	11	0	0	12	192	0.0625		0.0833333		0		0.828571		0		0.137931
		59	114	0	0	2	17	0	0	19	192	0.0989583		0.105263		0		2.25424		0		0.142857
Preeclampsia LO	1	48	105	0	1	25	10	2	0	38	191	0.198953	0.197243	0.684211	0.601127	0.0285714	0.258536	2.97917	1.79743	0	0	0.265734	0.342321
		50	104	4	3	22	9	0	0	38	192	0.197917		0.763158		0.225806		2.84		0		0.267606
		98	59	5	1	10	15	1	0	32	189	0.169312		0.5		0.24		0.928571		0		0.351648
		52	101	3	2	13	20	1	0	39	192	0.203125		0.461538		0.151515		2.69231		0		0.278571
		70	84	1	0	15	19	3	0	38	192	0.197917		0.421053		0.0294118		1.74286		0		0.311475
		65	89	0	2	22	14	0	0	38	192	0.197917		0.631579		0.0555556		1.95385		0		0.299213
		56	92	1	2	26	15	0	0	44	192	0.229167		0.659091		0.0731707		2.42857		0		0.323529
		103	66	2	2	13	6	0	0	23	192	0.119792		0.73913		0.210526		0.864078		0		0.258427
		95	42	15	2	8	19	11	0	55	192	0.286458		0.454545		0.62963		1.02105		0		0.56701
		126	33	14	2	7	10	0	0	33	192	0.171875		0.69697		0.941176		0.52381		0		0.5
	2	88	87	0	0	0	9	8	0	17	192	0.0885417	0.0677083	0	0.397301	0	0	1.18182	1.5472	0	0.00364583	0.163462	0.115194
		84	101	0	0	0	6	1	0	7	192	0.0364583		0		0		1.28571		0		0.0648148
		76	106	0	0	0	8	2	0	10	192	0.0520833		0		0		1.52632		0		0.0862069
		87	98	0	0	2	3	2	0	7	192	0.0364583		0.285714		0		1.2069		0		0.0666667
		45	124	0	0	10	5	1	7	16	192	0.0833333		0.625		0		3.11111		0.0364583		0.114286
		87	92	0	0	12	0	1	0	13	192	0.0677083		0.923077		0		1.2069		0		0.12381
		76	99	0	0	12	3	2	0	17	192	0.0885417		0.705882		0		1.52632		0		0.146552
		77	105	0	0	1	9	0	0	10	192	0.0520833		0.1		0		1.49351		0		0.0869565
		91	83	0	0	12	6	0	0	18	192	0.09375		0.666667		0		1.10989		0		0.178218
		68	109	0	0	10	5	0	0	15	192	0.078125		0.666667		0		1.82353		0		0.120968
	3	93	55	8	8	6	10	12	0	44	192	0.229167	0.254167	0.5	0.570912	1	0.866441	1.06452	1.62354	0	0	0.444444	0.433908
		70	61	8	10	13	17	13	0	61	192	0.317708		0.508197		0.6		1.74286		0		0.5
		72	63	12	10	17	10	8	0	57	192	0.296875		0.684211		0.814815		1.66667		0		0.475
		62	87	9	10	10	6	8	0	43	192	0.223958		0.674419		1.1875		2.09677		0		0.330769
		65	71	10	8	14	9	15	0	56	192	0.291667		0.571429		0.782609		1.95385		0		0.440945
		68	73	12	8	8	10	13	0	51	192	0.265625		0.54902		1.11111		1.82353		0		0.41129
		129	24	11	5	4	19	0	0	39	192	0.203125		0.512821		0.695652		0.488372		0		0.619048
		87	67	10	2	13	7	6	0	38	192	0.197917		0.657895		0.6		1.2069		0		0.361905
		57	70	11	7	14	16	17	0	65	192	0.338542		0.492308		0.6		2.36842		0		0.481481
		68	90	10	4	5	6	9	0	34	192	0.177083		0.558824		1.27273		1.82353		0		0.274194
	4	105	62	0	0	14	8	0	3	22	192	0.114583	0.138542	0.636364	0.343343	0	0	0.8	1.1622	0.015625	0.003125	0.261905	0.264339
		94	63	0	0	0	28	7	0	35	192	0.182292		0		0		1.04255		0		0.357143
		77	90	0	0	1	21	3	0	25	192	0.130208		0.04		0		1.49351		0		0.217391
		106	61	0	0	8	14	0	3	22	192	0.114583		0.363636		0		0.783019		0.015625		0.26506
		112	65	0	0	0	15	0	0	15	192	0.078125		0		0		0.714286		0		0.1875
		79	82	0	0	21	10	0	0	31	192	0.161458		0.677419		0		1.43038		0		0.274336
		84	78	0	0	21	9	0	0	30	192	0.15625		0.7		0		1.28571		0		0.277778
		87	76	0	0	15	14	0	0	29	192	0.151042		0.517241		0		1.2069		0		0.27619
		67	97	0	0	13	15	0	0	28	192	0.145833		0.464286		0		1.86567		0		0.224
		96	67	0	0	1	28	0	0	29	192	0.151042		0.0344828		0		1		0		0.302083
	5	68	90	0	0	16	15	0	3	31	192	0.161458	0.120833	0.516129	0.43415	0	0.0863858	1.77941	1.80104	0.015625	0.003125	0.256198	0.203157
		128	52	0	5	4	3	0	0	12	192	0.0625		0.75		0.714286		0.5		0		0.1875
		84	87	0	2	16	2	1	0	21	192	0.109375		0.857143		0.111111		1.28571		0		0.194444
		78	87	0	0	8	16	0	3	24	192	0.125		0.333333		0		1.42308		0.015625		0.216216
		104	61	0	1	12	14	0	0	27	192	0.140625		0.481481		0.0384615		0.846154		0		0.306818
		65	111	0	0	9	7	0	0	16	192	0.0833333		0.5625		0		1.95385		0		0.125984
		47	123	0	0	13	9	0	0	22	192	0.114583		0.590909		0		3.08511		0		0.151724
		55	105	0	0	4	28	0	0	32	192	0.166667		0.125		0		2.49091		0		0.233577
		65	95	0	0	4	28	0	0	32	192	0.166667		0.125		0		1.95385		0		0.251969
		52	125	0	0	0	15	0	0	15	192	0.078125		0		0		2.69231		0		0.107143
	6	57	91	0	0	4	24	2	14	30	192	0.15625	0.124479	0.133333	0.540928	0	0	2.12281	2.84892	0.0729167	0.0390625	0.247934	0.187652
		56	86	0	0	22	12	0	16	34	192	0.177083		0.647059		0		2.14286		0.0833333		0.283333
		72	97	0	0	12	11	0	0	23	192	0.119792		0.521739		0		1.66667		0		0.191667
		68	90	0	0	6	17	0	11	23	192	0.119792		0.26087		0		1.66176		0.0572917		0.20354
		49	113	0	0	18	4	0	8	22	192	0.114583		0.818182		0		2.7551		0.0416667		0.162963
		44	125	0	0	19	4	0	0	23	192	0.119792		0.826087		0		3.36364		0		0.155405
		21	153	0	0	16	2	0	0	18	192	0.09375		0.888889		0		8.14286		0		0.105263
		49	104	0	0	11	16	0	12	27	192	0.140625		0.407407		0		2.67347		0.0625		0.206107
		80	98	0	0	11	3	0	0	14	192	0.0729167		0.785714		0		1.4		0		0.125
		50	103	0	0	3	22	0	14	25	192	0.130208		0.12		0		2.56		0.0729167		0.195312
	7	40	138	0	0	3	11	0	0	14	192	0.0729167	0.139063	0.214286	0.160288	0	0	3.8	2.46617	0	0	0.0921053	0.206833
		34	121	0	0	4	33	0	0	37	192	0.192708		0.108108		0		4.64706		0		0.234177
		95	60	0	0	9	28	0	0	37	192	0.192708		0.243243		0		1.02105		0		0.381443
		60	90	0	0	7	35	0	0	42	192	0.21875		0.166667		0		2.2		0		0.318182
		63	102	0	0	13	14	0	0	27	192	0.140625		0.481481		0		2.04762		0		0.209302
		57	107	0	0	5	23	0	0	28	192	0.145833		0.178571		0		2.36842		0		0.207407
		45	109	0	0	8	30	0	0	38	192	0.197917		0.210526		0		3.26667		0		0.258503
		73	104	0	0	0	15	0	0	15	192	0.078125		0		0		1.63014		0		0.12605
		58	121	0	0	0	13	0	0	13	192	0.0677083		0		0		2.31034		0		0.0970149
		81	95	0	0	0	16	0	0	16	192	0.0833333		0		0		1.37037		0		0.144144
	8	103	69	0	0	2	18	0	0	20	192	0.104167	0.10625	0.1	0.0876761	0	0	0.864078	1.27985	0	0	0.224719	0.200274
		112	61	0	0	0	19	0	0	19	192	0.0989583		0		0		0.714286		0		0.2375
		65	106	0	0	0	21	0	0	21	192	0.109375		0		0		1.95385		0		0.165354
		84	87	0	0	0	21	0	0	21	192	0.109375		0		0		1.28571		0		0.194444
		60	112	0	0	4	16	0	0	20	192	0.104167		0.2		0		2.2		0		0.151515
		64	102	0	0	1	25	0	0	26	192	0.135417		0.0384615		0		2		0		0.203125
		100	76	0	0	2	14	0	0	16	192	0.0833333		0.125		0		0.92		0		0.173913
		91	74	0	0	4	23	0	0	27	192	0.140625		0.148148		0		1.10989		0		0.267327
		106	64	0	0	4	18	0	0	22	192	0.114583		0.181818		0		0.811321		0		0.255814
		99	81	0	0	1	11	0	0	12	192	0.0625		0.0833333		0		0.939394		0		0.129032
	9	87	88	0	0	8	9	0	0	17	192	0.0885417	0.0796875	0.470588	0.197016	0	0	1.2069	1.06963	0	0.00677083	0.161905	0.156071
		89	84	0	0	5	9	0	5	14	192	0.0729167		0.357143		0		1.10112		0.0260417		0.142857
		101	80	0	0	0	11	0	0	11	192	0.0572917		0		0		0.90099		0		0.120879
		86	95	0	0	0	11	0	0	11	192	0.0572917		0		0		1.23256		0		0.103774
		100	75	0	0	3	4	2	8	9	192	0.046875		0.333333		0		0.84		0.0416667		0.107143
		97	73	0	0	4	16	2	0	22	192	0.114583		0.181818		0		0.979381		0		0.231579
		94	76	0	0	5	17	0	0	22	192	0.114583		0.227273		0		1.04255		0		0.22449
		93	79	0	0	0	17	3	0	20	192	0.104167		0		0		1.06452		0		0.20202
		94	81	0	0	0	13	4	0	17	192	0.0885417		0		0		1.04255		0		0.173469
		84	98	0	0	4	6	0	0	10	192	0.0520833		0.4		0		1.28571		0		0.0925926
	10	44	104	0	0	1	16	0	27	17	192	0.0885417	0.0755208	0.0588235	0.0759987	0	0	2.75	1.26578	0.140625	0.0140625	0.140496	0.143973
		79	95	0	0	3	15	0	0	18	192	0.09375		0.166667		0		1.43038		0		0.159292
		78	102	0	0	0	10	2	0	12	192	0.0625		0		0		1.46154		0		0.105263
		104	73	0	0	0	14	1	0	15	192	0.078125		0		0		0.846154		0		0.170455
		108	77	0	0	0	5	2	0	7	192	0.0364583		0		0		0.777778		0		0.0833333
		102	71	0	0	3	16	0	0	19	192	0.0989583		0.157895		0		0.882353		0		0.211111
		103	73	0	0	1	14	1	0	16	192	0.0833333		0.0625		0		0.864078		0		0.179775
		94	85	0	0	3	9	1	0	13	192	0.0677083		0.230769		0		1.04255		0		0.132653
		86	94	0	0	1	11	0	0	12	192	0.0625		0.0833333		0		1.23256		0		0.113208
		81	95	0	0	0	16	0	0	16	192	0.0833333		0		0		1.37037		0		0.144144
	11	86	49	2	10	24	13	2	0	51	186	0.274194	0.26032	0.705882	0.489198	0.324324	0.153531	1.16279	1.95828	0	0	0.51	0.422699
		95	54	1	2	8	13	4	0	28	177	0.158192		0.392857		0.142857		0.863158		0		0.341463
		56	73	0	6	34	13	5	0	58	187	0.31016		0.689655		0.12766		2.33929		0		0.442748
		30	92	0	6	12	42	3	0	63	185	0.340541		0.285714		0.111111		5.16667		0		0.406452
		56	73	0	6	34	13	5	0	58	187	0.31016		0.689655		0.12766		2.33929		0		0.442748
		95	53	0	5	15	24	0	0	44	192	0.229167		0.454545		0.128205		1.02105		0		0.453608
		80	62	0	2	9	31	0	0	42	184	0.228261		0.261905		0.05		1.3		0		0.403846
		95	51	5	1	16	19	3	0	44	190	0.231579		0.5		0.171429		1		0		0.463158
		66	75	1	1	19	24	6	0	51	192	0.265625		0.411765		0.0465116		1.90909		0		0.404762
		54	86	6	5	13	23	1	0	48	188	0.255319		0.5		0.305556		2.48148		0		0.358209
Normal Pregnancy	1	61	101	0	12	6	2	0	10	20	192	0.104167	0.120942	0.9	0.905278	1.5	1.11115	1.98361	1.31819	0.0520833	0.00520833	0.165289	0.23068
		107	67	1	9	7	0	1	0	18	192	0.09375		0.944444		1.42857		0.794393		0		0.211765
		84	96	0	5	5	0	2	0	12	192	0.0625		0.833333		1		1.28571		0		0.111111
		93	83	0	1	11	0	4	0	16	192	0.0833333		0.75		0.0909091		1.06452		0		0.161616
		74	76	21	10	4	7	0	0	42	192	0.21875		0.833333		2.81818		1.59459		0		0.355932
		115	36	21	6	8	5	0	0	40	191	0.209424		0.875		2.07692		0.66087		0		0.526316
		102	68	0	3	19	0	0	0	22	192	0.114583		1		0.157895		0.882353		0		0.244444
		64	109	0	8	11	0	0	0	19	192	0.0989583		1		0.727273		2		0		0.148438
		73	100	0	9	10	0	0	0	19	192	0.0989583		1		0.9		1.63014		0		0.159664
		84	84	0	7	15	2	0	0	24	192	0.125		0.916667		0.411765		1.28571		0		0.222222
	2	88	87	0	0	7	10	0	0	17	192	0.0885417	0.0989583	0.411765	0.518861	0	0	1.18182	1.13526	0	0.00572917	0.163462	0.197436
		93	84	0	0	3	10	2	0	15	192	0.078125		0.2		0		1.06452		0		0.151515
		76	94	0	0	7	8	1	6	16	192	0.0833333		0.4375		0		1.44737		0.03125		0.145455
		59	104	0	0	22	7	0	0	29	192	0.151042		0.758621		0		2.25424		0		0.218045
		121	54	0	0	8	5	0	4	13	192	0.0677083		0.615385		0		0.553719		0.0208333		0.19403
		94	75	0	0	10	13	0	0	23	192	0.119792		0.434783		0		1.04255		0		0.234694
		124	51	0	0	6	10	0	1	16	192	0.0833333		0.375		0		0.540323		0.00520833		0.238806
		74	93	0	0	10	12	3	0	25	192	0.130208		0.4		0		1.59459		0		0.211864
		98	76	0	0	13	4	1	0	18	192	0.09375		0.722222		0		0.959184		0		0.191489
		112	62	0	0	15	1	2	0	18	192	0.09375		0.833333		0		0.714286		0		0.225
	3	108	71	0	0	9	4	0	0	13	192	0.0677083	0.102604	0.692308	0.590373	0	0.07	0.777778	1.06805	0	0.00520833	0.154762	0.213101
		87	83	0	0	15	7	0	0	22	192	0.114583		0.681818		0		1.2069		0		0.209524
		123	35	8	6	4	16	0	0	34	192	0.177083		0.529412		0.7		0.560976		0		0.492754
		117	64	0	0	8	3	0	0	11	192	0.0572917		0.727273		0		0.641026		0		0.146667
		92	84	0	0	14	2	0	0	16	192	0.0833333		0.875		0		1.08696		0		0.16
		84	81	0	0	16	11	0	0	27	192	0.140625		0.592593		0		1.28571		0		0.25
		74	97	0	0	6	15	0	0	21	192	0.109375		0.285714		0		1.59459		0		0.177966
		76	82	0	0	12	12	0	10	24	192	0.125		0.5		0		1.39474		0.0520833		0.226415
		81	99	0	0	8	3	1	0	12	192	0.0625		0.666667		0		1.37037		0		0.108108
		109	66	0	0	6	11	0	0	17	192	0.0885417		0.352941		0		0.761468		0		0.204819
	4	77	76	0	0	14	18	1	6	33	192	0.171875	0.122396	0.424242	0.336504	0	0	1.41558	1.40507	0.03125	0.0161458	0.302752	0.240472
		118	58	0	0	12	3	1	0	16	192	0.0833333		0.75		0		0.627119		0		0.216216
		62	75	0	0	10	25	0	20	35	192	0.182292		0.285714		0		1.77419		0.104167		0.318182
		75	87	0	0	5	23	2	0	30	192	0.15625		0.166667		0		1.56		0		0.25641
		156	27	0	0	5	4	0	0	9	192	0.046875		0.555556		0		0.230769		0		0.25
		80	91	0	0	3	14	4	0	21	192	0.109375		0.142857		0		1.4		0		0.1875
		61	110	0	0	0	21	0	0	21	192	0.109375		0		0		2.14754		0		0.160305
		95	70	0	0	15	10	0	2	25	192	0.130208		0.6		0		1		0.0104167		0.263158
		120	52	0	0	8	12	0	0	20	192	0.104167		0.4		0		0.6		0		0.277778
		44	120	0	0	1	19	5	3	25	192	0.130208		0.04		0		3.29545		0.015625		0.172414
	5	85	85	0	0	2	15	5	0	22	192	0.114583	0.0927083	0.0909091	0.186732	0	0	1.25882	1.5093	0	0	0.205607	0.158759
		75	99	0	0	3	12	3	0	18	192	0.09375		0.166667		0		1.56		0		0.153846
		70	108	0	0	4	10	0	0	14	192	0.0729167		0.285714		0		1.74286		0		0.114754
		54	119	0	0	0	15	4	0	19	192	0.0989583		0		0		2.55556		0		0.137681
		86	83	0	0	6	15	2	0	23	192	0.119792		0.26087		0		1.23256		0		0.216981
		70	102	0	0	8	12	0	0	20	192	0.104167		0.4		0		1.74286		0		0.163934
		67	105	0	0	8	12	0	0	20	192	0.104167		0.4		0		1.86567		0		0.16
		76	97	0	0	5	12	2	0	19	192	0.0989583		0.263158		0		1.52632		0		0.163793
		137	49	0	0	0	6	0	0	6	192	0.03125		0		0		0.40146		0		0.109091
		87	88	0	0	0	8	9	0	17	192	0.0885417		0		0		1.2069		0		0.161905
	6	102	83	0	0	4	3	0	0	7	192	0.0364583	0.0885417	0.571429	0.142857	0	0	0.882353	1.36585	0	0.0213542	0.0777778	0.163761
		71	91	0	0	0	15	6	9	21	192	0.109375		0		0		1.57746		0.046875		0.1875
		53	112	0	0	0	17	10	0	27	192	0.140625		0		0		2.62264		0		0.194245
		117	59	0	0	0	12	4	0	16	192	0.0833333		0		0		0.641026		0		0.213333
		83	92	0	0	5	1	1	10	7	192	0.0364583		0.714286		0		1.19277		0.0520833		0.0707071
		80	92	0	0	0	18	2	0	20	192	0.104167		0		0		1.4		0		0.178571
		110	56	0	0	2	12	0	12	14	192	0.0729167		0.142857		0		0.636364		0.0625		0.2
		66	109	0	0	0	16	1	0	17	192	0.0885417		0		0		1.90909		0		0.134921
		73	98	0	0	0	16	5	0	21	192	0.109375		0		0		1.63014		0		0.176471
		84	78	0	0	0	17	3	10	20	192	0.104167		0		0		1.16667		0.0520833		0.204082
	7	103	79	0	0	4	6	0	0	10	192	0.0520833	0.0776042	0.4	0.521771	0	0	0.864078	1.23516	0	0.0046875	0.11236	0.15136
		78	101	0	0	8	5	0	0	13	192	0.0677083		0.615385		0		1.46154		0		0.114035
		72	107	0	0	11	2	0	0	13	192	0.0677083		0.846154		0		1.66667		0		0.108333
		49	121	0	0	0	12	4	6	16	192	0.0833333		0		0		2.79592		0.03125		0.116788
		115	60	0	0	6	8	0	3	14	192	0.0729167		0.428571		0		0.643478		0.015625		0.189189
		90	82	0	0	5	14	1	0	20	192	0.104167		0.25		0		1.13333		0		0.196078
		91	84	0	0	12	5	0	0	17	192	0.0885417		0.705882		0		1.10989		0		0.168317
		107	72	0	0	9	4	0	0	13	192	0.0677083		0.692308		0		0.794393		0		0.152941
		102	73	0	0	9	8	0	0	17	192	0.0885417		0.529412		0		0.882353		0		0.188889
		96	80	0	0	12	4	0	0	16	192	0.0833333		0.75		0		1		0		0.166667
	8	65	109	0	0	0	18	0	0	18	192	0.09375	0.0697917	0	0.104538	0	0	1.95385	1.54288	0	0.00364583	0.141732	0.119342
		83	81	0	0	1	22	0	5	23	192	0.119792		0.0434783		0		1.25301		0.0260417		0.221154
		98	87	0	0	3	4	0	0	7	192	0.0364583		0.428571		0		0.959184		0		0.0744681
		74	108	0	0	0	8	2	0	10	192	0.0520833		0		0		1.59459		0		0.0847458
		58	122	0	0	1	8	3	0	12	192	0.0625		0.0833333		0		2.31034		0		0.0895522
		85	82	0	0	1	18	6	0	25	192	0.130208		0.04		0		1.25882		0		0.233645
		80	100	0	0	0	12	0	0	12	192	0.0625		0		0		1.4		0		0.107143
		88	93	0	0	0	9	0	2	9	192	0.046875		0		0		1.15909		0.0104167		0.0882353
		59	125	0	0	2	6	0	0	8	192	0.0416667		0.25		0		2.25424		0		0.0601504
		84	98	0	0	2	8	0	0	10	192	0.0520833		0.2		0		1.28571		0		0.0925926
	9	91	91	0	0	3	7	0	0	10	192	0.0520833	0.0661458	0.3	0.514615	0	0	1.10989	1.161	0	0	0.0990099	0.123903
		67	111	0	0	6	8	0	0	14	192	0.0729167		0.428571		0		1.86567		0		0.112
		87	89	0	0	11	5	0	0	16	192	0.0833333		0.6875		0		1.2069		0		0.152381
		91	82	0	0	14	5	0	0	19	192	0.0989583		0.736842		0		1.10989		0		0.188119
		86	90	0	0	4	12	0	0	16	192	0.0833333		0.25		0		1.23256		0		0.150943
		89	91	0	0	10	2	0	0	12	192	0.0625		0.833333		0		1.1573		0		0.116505
		100	86	0	0	3	3	0	0	6	192	0.03125		0.5		0		0.92		0		0.0652174
		80	96	0	0	13	3	0	0	16	192	0.0833333		0.8125		0		1.4		0		0.142857
		95	86	0	0	5	6	0	0	11	192	0.0572917		0.454545		0		1.02105		0		0.113402
		121	64	0	0	1	6	0	0	7	192	0.0364583		0.142857		0		0.586777		0		0.0985915
	10	91	84	0	2	9	6	0	0	17	192	0.0885417	0.0843048	0.647059	0.379493	0.133333	0.0133333	1.10989	0.897495	0	0.00728357	0.168317	0.183308
		90	89	0	0	6	4	0	3	10	192	0.0520833		0.6		0		1.1		0.015625		0.10101
		84	85	0	0	8	15	0	0	23	192	0.119792		0.347826		0		1.28571		0		0.212963
		102	74	0	0	10	4	2	0	16	192	0.0833333		0.625		0		0.882353		0		0.177778
		109	55	0	0	5	21	0	3	26	193	0.134715		0.192308		0		0.743119		0.015544		0.320988
		92	78	0	0	2	9	3	8	14	192	0.0729167		0.142857		0		1		0.0416667		0.152174
		141	44	0	0	2	5	0	0	7	192	0.0364583		0.285714		0		0.361702		0		0.137255
		100	74	0	0	9	6	3	0	18	192	0.09375		0.5		0		0.92		0		0.195652
		107	70	0	0	4	11	0	0	15	192	0.078125		0.266667		0		0.794393		0		0.176471
		108	68	0	0	3	13	0	0	16	192	0.0833333		0.1875		0		0.777778		0		0.190476

## Sheet: Beclin 5
GROUP	NO	IVS	STROMA	+3 Stained	+2 Stained	+1 Stained	- Stained	NUCLEI	FIBRIN	SUM OF +3,+2,+1,-,NUCLEI (=Trophoblast)	Total Sum of All	% Trophoblast per Slide	% Trophoblast of each subject	% Stained Trophoblast	% Stained Trophoblast of each subject	Relation strong staining (2,3) vs weak/no staining (1,-) per slide	Relation strong staining (2,3) vs weak/no staining (1,-) per subject	Relation Villi vs IVS per slide	Relation Villi vs IVS per subject	% Fibrin per slide	% Fibrin per subject	% Trophoblast in Villi per slide	% Trophoblast in Villi per subject
IUGR	1	115	46	0	6	25	0	0	0	31	192	0.161458	0.253125	1	0.968973	0.24	0.198297	0.669565	2.1248	0	0.00260417	0.402597	0.423736
		49	99	0	18	24	0	0	2	42	192	0.21875		1		0.75		2.87755		0.0104167		0.297872
		117	33	0	2	40	0	0	0	42	192	0.21875		1		0.05		0.641026		0		0.56
		58	86	0	3	43	2	0	0	48	192	0.25		0.958333		0.0666667		2.31034		0		0.358209
		60	72	0	9	50	1	0	0	60	192	0.3125		0.983333		0.176471		2.2		0		0.454545
		94	54	0	5	37	2	0	0	44	192	0.229167		0.954545		0.128205		1.04255		0		0.44898
		28	99	0	0	60	5	0	0	65	192	0.338542		0.923077		0		5.85714		0		0.396341
		50	79	0	7	54	2	0	0	63	192	0.328125		0.968254		0.125		2.84		0		0.443662
		109	45	0	11	24	3	0	0	38	192	0.197917		0.921053		0.407407		0.761468		0		0.457831
		62	74	0	2	50	1	0	3	53	192	0.276042		0.981132		0.0392157		2.04839		0.015625		0.417323
	2	55	74	1	9	39	9	0	5	58	192	0.302083	0.28125	0.844828	0.806697	0.208333	0.0747075	2.4	2.67376	0.0260417	0.00833333	0.439394	0.41537
		62	63	0	8	49	9	1	0	67	192	0.348958		0.850746		0.137931		2.09677		0		0.515385
		74	76	0	0	32	10	0	0	42	192	0.21875		0.761905		0		1.59459		0		0.355932
		37	106	0	4	37	7	1	0	49	192	0.255208		0.836735		0.0909091		4.18919		0		0.316129
		86	57	0	5	35	7	0	2	47	192	0.244792		0.851064		0.119048		1.2093		0.0104167		0.451923
		39	97	0	3	41	8	0	4	52	192	0.270833		0.846154		0.0612245		3.82051		0.0208333		0.348993
		47	81	0	7	45	9	0	3	61	192	0.317708		0.852459		0.12963		3.02128		0.015625		0.429577
		30	92	0	0	54	15	0	1	69	192	0.359375		0.782609		0		5.36667		0.00520833		0.428571
		59	73	0	0	47	13	0	0	60	192	0.3125		0.783333		0		2.25424		0		0.451128
		107	49	0	0	23	12	0	1	35	192	0.182292		0.657143		0		0.785047		0.00520833		0.416667
	3	62	84	0	0	28	3	0	15	31	192	0.161458	0.180729	0.903226	0.893424	0	0.0371298	1.85484	4.18056	0.078125	0.0140625	0.269565	0.295884
		103	64	0	0	22	3	0	0	25	192	0.130208		0.88		0		0.864078		0		0.280899
		77	71	0	1	37	4	0	2	42	192	0.21875		0.904762		0.0243902		1.46753		0.0104167		0.371681
		55	92	0	4	33	6	0	2	43	192	0.223958		0.860465		0.102564		2.45455		0.0104167		0.318519
		91	65	0	0	31	3	1	1	35	192	0.182292		0.885714		0		1.0989		0.00520833		0.35
		70	95	0	0	22	1	2	2	25	192	0.130208		0.88		0		1.71429		0.0104167		0.208333
		94	59	0	2	31	3	0	3	36	192	0.1875		0.916667		0.0588235		1.01064		0.015625		0.378947
		48	87	0	2	47	5	1	2	55	192	0.286458		0.890909		0.0384615		2.95833		0.0104167		0.387324
		7	169	0	0	13	2	1	0	16	192	0.0833333		0.8125		0		26.4286		0		0.0864865
		65	88	0	5	34	0	0	0	39	192	0.203125		1		0.147059		1.95385		0		0.307087
	4	99	50	0	2	21	15	5	0	43	192	0.223958	0.191054	0.534884	0.712923	0.0555556	0.00777778	0.939394	1.62734	0	0.00677083	0.462366	0.34539
		90	64	0	0	24	11	3	0	38	192	0.197917		0.631579		0		1.13333		0		0.372549
		106	53	0	0	26	5	3	0	34	193	0.176166		0.764706		0		0.820755		0		0.390805
		52	123	0	0	13	2	2	0	17	192	0.0885417		0.764706		0		2.69231		0		0.121429
		63	79	0	1	22	23	4	0	50	192	0.260417		0.46		0.0222222		2.04762		0		0.387597
		71	82	0	0	32	3	3	1	38	192	0.197917		0.842105		0		1.69014		0.00520833		0.316667
		50	91	0	0	40	6	2	3	48	192	0.25		0.833333		0		2.78		0.015625		0.345324
		76	82	0	0	30	4	0	0	34	192	0.177083		0.882353		0		1.52632		0		0.293103
		58	91	0	0	24	6	4	9	34	192	0.177083		0.705882		0		2.15517		0.046875		0.272
		129	32	0	0	22	7	2	0	31	192	0.161458		0.709677		0		0.488372		0		0.492063
	5	76	71	0	0	24	20	1	0	45	192	0.234375	0.20375	0.533333	0.846641	0	0.0350183	1.52632	1.78818	0	0.046875	0.387931	0.340133
		71	50	0	0	42	2	0	27	44	192	0.229167		0.954545		0		1.32394		0.140625		0.468085
		78	80	0	6	26	2	0	0	34	192	0.177083		0.941176		0.214286		1.46154		0		0.298246
		64	80	0	0	21	5	0	22	26	192	0.135417		0.807692		0		1.65625		0.114583		0.245283
		55	76	0	4	36	3	0	18	43	192	0.223958		0.930233		0.102564		2.16364		0.09375		0.361345
		58	104	0	1	29	1	0	0	31	193	0.160622		0.967742		0.0333333		2.32759		0		0.22963
		82	78	0	0	30	2	0	0	32	192	0.166667		0.9375		0		1.34146		0		0.290909
		50	87	0	0	42	13	1	0	56	193	0.290155		0.75		0		2.86		0		0.391608
		81	58	0	0	27	2	1	23	30	192	0.15625		0.9		0		1.08642		0.119792		0.340909
		52	68	0	0	32	9	2	0	43	163	0.263804		0.744186		0		2.13462		0		0.387387
	6	135	33	0	0	19	5	0	0	24	192	0.125	0.173958	0.791667	0.79534	0	0.0229238	0.422222	2.61335	0	0.0661458	0.421053	0.303084
		45	112	0	1	29	4	1	0	35	192	0.182292		0.857143		0.030303		3.26667		0		0.238095
		31	125	0	0	22	10	0	4	32	192	0.166667		0.6875		0		5.06452		0.0208333		0.203822
		53	102	0	4	23	9	1	0	37	192	0.192708		0.72973		0.125		2.62264		0		0.266187
		34	118	0	1	31	7	1	0	40	192	0.208333		0.8		0.0263158		4.64706		0		0.253165
		36	77	0	0	14	5	1	59	20	192	0.104167		0.7		0		2.69444		0.307292		0.206186
		121	47	0	1	17	4	2	0	24	192	0.125		0.75		0.047619		0.586777		0		0.338028
		81	59	0	0	33	6	3	10	42	192	0.21875		0.785714		0		1.24691		0.0520833		0.415842
		29	85	0	0	26	2	0	50	28	192	0.145833		0.928571		0		3.89655		0.260417		0.247788
		70	66	0	0	48	4	0	4	52	192	0.270833		0.923077		0		1.68571		0.0208333		0.440678
	7	64	82	0	14	29	3	0	0	46	192	0.239583	0.28346	0.934783	0.907747	0.4375	0.427216	2	2.37989	0	0.0247712	0.359375	0.426169
		60	76	0	15	34	7	0	0	56	192	0.291667		0.875		0.365854		2.2		0		0.424242
		29	82	1	22	50	2	1	5	76	192	0.395833		0.960526		0.442308		5.44828		0.0260417		0.481013
		48	82	0	7	51	4	0	0	62	192	0.322917		0.935484		0.127273		3		0		0.430556
		63	75	0	4	42	2	0	6	48	192	0.25		0.958333		0.0909091		1.95238		0.03125		0.390244
		30	42	0	7	16	5	0	7	28	107	0.261682		0.821429		0.333333		2.33333		0.0654206		0.4
		58	74	0	10	43	4	0	3	57	192	0.296875		0.929825		0.212766		2.25862		0.015625		0.435115
		61	52	0	13	40	5	0	21	58	192	0.302083		0.913793		0.288889		1.80328		0.109375		0.527273
		78	72	0	16	18	7	1	0	42	192	0.21875		0.809524		0.64		1.46154		0		0.368421
		82	61	3	25	18	3	0	0	49	192	0.255208		0.938776		1.33333		1.34146		0		0.445455
	8	122	35	0	0	20	14	2	0	36	193	0.186528	0.19697	0.555556	0.488974	0	0	0.581967	1.32884	0	0.009375	0.507042	0.407199
		121	34	0	0	12	19	7	0	38	193	0.196891		0.315789		0		0.595041		0		0.527778
		80	73	0	0	13	24	2	0	39	192	0.203125		0.333333		0		1.4		0		0.348214
		106	51	0	0	22	11	2	0	35	192	0.182292		0.628571		0		0.811321		0		0.406977
		41	110	0	0	7	12	7	15	26	192	0.135417		0.269231		0		3.31707		0.078125		0.191176
		45	73	0	0	9	12	4	0	25	143	0.174825		0.36		0		2.17778		0		0.255102
		72	61	0	0	37	18	4	0	59	192	0.307292		0.627119		0		1.66667		0		0.491667
		128	27	0	0	31	6	0	0	37	192	0.192708		0.837838		0		0.5		0		0.578125
		104	51	0	0	21	13	3	0	37	192	0.192708		0.567568		0		0.846154		0		0.420455
		79	72	0	0	15	17	6	3	38	192	0.197917		0.394737		0		1.39241		0.015625		0.345455
	9	55	99	0	0	23	1	0	13	24	191	0.125654	0.165829	0.958333	0.929983	0	0	2.23636	2.43342	0.0680628	0.0459397	0.195122	0.256655
		72	99	0	0	21	0	0	0	21	192	0.109375		1		0		1.66667		0		0.175
		63	86	0	0	33	0	0	10	33	192	0.171875		1		0		1.88889		0.0520833		0.277311
		51	83	0	0	54	0	0	4	54	192	0.28125		1		0		2.68627		0.0208333		0.394161
		39	87	0	0	44	2	0	20	46	192	0.239583		0.956522		0		3.41026		0.104167		0.345865
		29	122	0	0	22	2	2	15	26	192	0.135417		0.846154		0		5.10345		0.078125		0.175676
		52	106	0	0	28	5	0	1	33	192	0.171875		0.848485		0		2.67308		0.00520833		0.23741
		54	90	0	0	21	2	1	1	24	169	0.142012		0.875		0		2.11111		0.00591716		0.210526
		62	77	0	0	29	3	0	21	32	192	0.166667		0.90625		0		1.75806		0.109375		0.293578
		105	62	0	0	20	2	0	3	22	192	0.114583		0.909091		0		0.8		0.015625		0.261905
	10	84	61	0	0	39	4	3	1	46	192	0.239583	0.195758	0.847826	0.505754	0	0	1.27381	2.15888	0.00520833	0.0244792	0.429907	0.30493
		106	61	0	0	15	0	0	10	15	192	0.078125		1		0		0.716981		0.0520833		0.197368
		49	80	0	0	32	3	1	27	36	192	0.1875		0.888889		0		2.36735		0.140625		0.310345
		84	64	0	0	29	7	7	1	43	192	0.223958		0.674419		0		1.27381		0.00520833		0.401869
		70	95	0	0	11	8	9	0	28	193	0.145078		0.392857		0		1.75714		0		0.227642
		51	83	0	0	21	26	9	2	56	192	0.291667		0.375		0		2.72549		0.0104167		0.402878
		41	100	0	0	10	24	13	4	47	192	0.244792		0.212766		0		3.58537		0.0208333		0.319728
		54	102	0	0	5	28	3	0	36	192	0.1875		0.138889		0		2.55556		0		0.26087
		48	109	0	0	3	21	11	0	35	192	0.182292		0.0857143		0		3		0		0.243056
		57	99	0	0	15	15	4	2	34	192	0.177083		0.441176		0		2.33333		0.0104167		0.255639
Preeclampsia EO	1	62	72	0	20	35	2	1	0	58	192	0.302083	0.228646	0.948276	0.939198	0.540541	0.211808	2.09677	1.18609	0	0.00260417	0.446154	0.454115
		109	44	0	10	27	0	2	0	39	192	0.203125		0.948718		0.37037		0.761468		0		0.46988
		129	31	0	7	22	3	0	0	32	192	0.166667		0.90625		0.28		0.488372		0		0.507937
		76	78	0	4	34	0	0	0	38	192	0.197917		1		0.117647		1.52632		0		0.327586
		87	45	0	12	43	0	3	2	58	192	0.302083		0.948276		0.27907		1.18391		0.0104167		0.563107
		65	78	0	0	45	4	0	0	49	192	0.255208		0.918367		0		1.95385		0		0.385827
		71	63	0	8	48	1	0	1	57	192	0.296875		0.982456		0.163265		1.69014		0.00520833		0.475
		102	53	0	3	33	1	0	0	37	192	0.192708		0.972973		0.0882353		0.882353		0		0.411111
		110	41	0	3	38	0	0	0	41	192	0.213542		1		0.0789474		0.745455		0		0.5
		124	36	0	5	18	7	0	2	30	192	0.15625		0.766667		0.2		0.532258		0.0104167		0.454545
	2	93	60	0	7	22	5	0	5	34	192	0.177083	0.216877	0.852941	0.908412	0.259259	0.231925	1.01075	2.24289	0.0260417	0.0147849	0.361702	0.413893
		78	60	0	14	25	7	0	8	46	192	0.239583		0.847826		0.4375		1.35897		0.0416667		0.433962
		82	56	0	7	43	3	0	1	53	192	0.276042		0.943396		0.152174		1.32927		0.00520833		0.486239
		89	63	0	6	34	0	0	0	40	192	0.208333		1		0.176471		1.1573		0		0.38835
		108	37	0	16	28	3	0	0	47	192	0.244792		0.93617		0.516129		0.777778		0		0.559524
		89	61	0	7	36	0	0	0	43	193	0.222798		1		0.194444		1.16854		0		0.413462
		105	42	0	4	41	0	0	0	45	192	0.234375		1		0.097561		0.828571		0		0.517241
		74	70	0	6	40	2	0	0	48	192	0.25		0.958333		0.142857		1.59459		0		0.40678
		94	49	0	12	35	0	0	2	47	192	0.244792		1		0.342857		1.02128		0.0104167		0.489583
		11	123	0	0	6	5	0	10	11	155	0.0709677		0.545455		0		12.1818		0.0645161		0.0820896
	3	56	81	0	5	42	6	0	2	53	192	0.276042	0.336979	0.886792	0.977858	0.104167	0.0900932	2.39286	3.1673	0.0104167	0.0223958	0.395522	0.470356
		47	64	0	10	68	3	0	0	81	192	0.421875		0.962963		0.140845		3.08511		0		0.558621
		36	80	0	2	73	1	0	0	76	192	0.395833		0.986842		0.027027		4.33333		0		0.487179
		51	70	0	7	62	2	0	0	71	192	0.369792		0.971831		0.109375		2.76471		0		0.503546
		42	82	0	4	61	2	0	1	67	192	0.348958		0.970149		0.0634921		3.54762		0.00520833		0.449664
		41	73	0	5	73	0	0	0	78	192	0.40625		1		0.0684932		3.68293		0		0.516556
		90	54	0	6	42	0	0	0	48	192	0.25		1		0.142857		1.13333		0		0.470588
		56	63	0	6	53	0	0	14	59	192	0.307292		1		0.113208		2.17857		0.0729167		0.483607
		23	92	0	3	55	0	0	19	58	192	0.302083		1		0.0545455		6.52174		0.0989583		0.386667
		61	68	0	4	52	0	0	7	56	192	0.291667		1		0.0769231		2.03279		0.0364583		0.451613
	4	52	70	0	3	57	10	0	0	70	192	0.364583	0.260178	0.857143	0.900651	0.0447761	0.010232	2.69231	1.7987	0	0	0.5	0.431109
		113	36	0	0	33	10	0	0	43	192	0.223958		0.767442		0		0.699115		0		0.544304
		87	62	0	0	38	5	0	0	43	192	0.223958		0.883721		0		1.2069		0		0.409524
		76	58	0	0	57	1	0	0	58	192	0.302083		0.982759		0		1.52632		0		0.5
		78	56	0	1	49	8	0	0	58	192	0.302083		0.862069		0.0175439		1.46154		0		0.508772
		57	67	0	0	62	6	0	0	68	192	0.354167		0.911765		0		2.36842		0		0.503704
		121	47	0	0	24	0	0	0	24	192	0.125		1		0		0.586777		0		0.338028
		50	94	0	0	29	6	0	0	35	179	0.195531		0.828571		0		2.58		0		0.271318
		48	98	0	0	42	2	2	0	46	192	0.239583		0.913043		0		3		0		0.319444
		67	73	0	2	50	0	0	0	52	192	0.270833		1		0.04		1.86567		0		0.416
	5	39	128	0	8	17	0	0	0	25	192	0.130208	0.221875	1	0.936296	0.470588	0.292207	3.92308	1.93647	0	0.0130208	0.163399	0.389337
		50	103	0	11	17	2	5	4	35	192	0.182292		0.8		0.578947		2.76		0.0208333		0.253623
		90	63	0	6	27	2	4	0	39	192	0.203125		0.846154		0.206897		1.13333		0		0.382353
		79	54	0	9	40	8	0	2	57	192	0.296875		0.859649		0.1875		1.40506		0.0104167		0.513514
		71	57	0	19	35	0	0	10	54	192	0.28125		1		0.542857		1.56338		0.0520833		0.486486
		73	63	0	15	32	2	0	7	49	192	0.255208		0.959184		0.441176		1.53425		0.0364583		0.4375
		111	36	0	4	36	2	1	2	43	192	0.223958		0.930233		0.105263		0.711712		0.0104167		0.544304
		79	61	0	9	43	0	0	0	52	192	0.270833		1		0.209302		1.43038		0		0.460177
		112	49	0	2	28	0	1	0	31	192	0.161458		0.967742		0.0714286		0.714286		0		0.3875
		37	114	0	4	37	0	0	0	41	192	0.213542		1		0.108108		4.18919		0		0.264516
	6	39	76	0	11	66	0	0	0	77	192	0.401042	0.318647	1	0.947625	0.166667	0.185569	3.92308	3.23248	0	0.0104167	0.503268	0.439091
		55	98	0	6	29	4	0	0	39	192	0.203125		0.897436		0.181818		2.49091		0		0.284672
		58	58	0	7	61	0	0	8	68	192	0.354167		1		0.114754		2.17241		0.0416667		0.539683
		40	78	0	4	67	0	0	3	71	192	0.369792		1		0.0597015		3.725		0.015625		0.47651
		66	54	0	10	49	3	1	9	63	192	0.328125		0.936508		0.192308		1.77273		0.046875		0.538462
		26	86	0	17	61	2	0	0	80	192	0.416667		0.975		0.269841		6.38462		0		0.481928
		77	53	0	3	53	6	0	0	62	192	0.322917		0.903226		0.0508475		1.49351		0		0.53913
		50	90	0	15	33	4	0	0	52	192	0.270833		0.923077		0.405405		2.84		0		0.366197
		37	109	0	13	32	1	0	0	46	192	0.239583		0.978261		0.393939		4.18919		0		0.296774
		42	89	0	1	43	6	1	0	51	182	0.28022		0.862745		0.0204082		3.33333		0		0.364286
	7	62	83	0	1	46	0	0	0	47	192	0.244792	0.253773	1	0.959878	0.0217391	0.0288799	2.09677	1.69793	0	0.00208333	0.361538	0.419543
		59	76	0	0	39	0	0	0	39	174	0.224138		1		0		1.94915		0		0.33913
		87	47	0	3	55	0	0	0	58	192	0.302083		1		0.0545455		1.2069		0		0.552381
		66	70	0	0	52	2	2	0	56	192	0.291667		0.928571		0		1.90909		0		0.444444
		45	91	0	2	54	0	0	0	56	192	0.291667		1		0.037037		3.26667		0		0.380952
		77	65	0	2	43	4	1	0	50	192	0.260417		0.9		0.0425532		1.49351		0		0.434783
		66	61	0	1	62	0	2	0	65	192	0.338542		0.969231		0.016129		1.90909		0		0.515873
		100	51	0	3	36	1	0	0	40	191	0.209424		0.975		0.0810811		0.91		0		0.43956
		96	53	0	0	37	5	1	0	43	192	0.223958		0.860465		0		1		0		0.447917
		84	75	0	1	27	1	0	4	29	192	0.151042		0.965517		0.0357143		1.2381		0.0208333		0.278846
	8	57	86	0	0	43	2	2	2	47	192	0.244792	0.227604	0.914894	0.885461	0	0.0931906	2.33333	2.29836	0.0104167	0.0161458	0.353383	0.368298
		52	68	0	11	49	4	4	4	68	192	0.354167		0.882353		0.207547		2.61538		0.0208333		0.5
		92	40	0	4	38	7	2	9	51	192	0.265625		0.823529		0.0888889		0.98913		0.046875		0.56044
		51	81	0	0	60	0	0	0	60	192	0.3125		1		0		2.76471		0		0.425532
		46	113	0	0	33	0	0	0	33	192	0.171875		1		0		3.17391		0		0.226027
		65	73	0	12	38	1	0	3	51	192	0.265625		0.980392		0.307692		1.90769		0.015625		0.41129
		129	31	0	1	18	2	3	8	24	192	0.125		0.791667		0.05		0.426357		0.0416667		0.436364
		77	77	0	1	34	2	1	0	38	192	0.197917		0.921053		0.0277778		1.49351		0		0.330435
		36	119	0	0	27	4	1	5	32	192	0.166667		0.84375		0		4.19444		0.0260417		0.211921
		47	112	0	6	17	7	3	0	33	192	0.171875		0.69697		0.25		3.08511		0		0.227586
	9	141	28	0	1	8	1	0	13	10	192	0.0520833	0.113461	0.9	0.89917	0.111111	0.128197	0.269504	0.564748	0.0677083	0.016664	0.263158	0.355227
		161	17	0	0	12	0	2	0	14	192	0.0729167		0.857143		0		0.192547		0		0.451613
		79	83	0	4	15	4	0	7	23	192	0.119792		0.826087		0.210526		1.34177		0.0364583		0.216981
		134	36	0	1	20	0	1	0	22	192	0.114583		0.954545		0.05		0.432836		0		0.37931
		146	23	0	0	23	0	0	0	23	192	0.119792		1		0		0.315068		0		0.5
		139	36	0	0	17	0	0	0	17	192	0.0885417		1		0		0.381295		0		0.320755
		94	55	0	4	29	0	1	9	34	192	0.177083		0.970588		0.137931		0.946809		0.046875		0.382022
		109	45	0	5	24	7	0	2	36	192	0.1875		0.805556		0.16129		0.743119		0.0104167		0.444444
		154	29	0	3	4	2	0	0	9	192	0.046875		0.777778		0.5		0.246753		0		0.236842
		108	54	0	3	24	3	0	1	30	193	0.15544		0.9		0.111111		0.777778		0.00518135		0.357143
	10	85	57	0	1	43	6	0	0	50	192	0.260417	0.204917	0.88	0.822082	0.0204082	0.0614275	1.25882	1.64849	0	0.0161458	0.46729	0.349016
		47	98	0	9	34	4	0	0	47	192	0.244792		0.914894		0.236842		3.08511		0		0.324138
		66	75	0	0	34	2	0	15	36	192	0.1875		0.944444		0		1.68182		0.078125		0.324324
		88	72	0	0	29	3	0	0	32	192	0.166667		0.90625		0		1.18182		0		0.307692
		63	92	0	1	31	4	1	0	37	192	0.192708		0.864865		0.0285714		2.04762		0		0.286822
		80	69	0	2	34	7	0	0	43	192	0.223958		0.837209		0.0487805		1.4		0		0.383929
		101	50	0	3	30	5	0	3	38	192	0.197917		0.868421		0.0857143		0.871287		0.015625		0.431818
		83	64	0	5	20	17	1	2	43	192	0.223958		0.581395		0.135135		1.28916		0.0104167		0.401869
		52	75	0	0	17	6	0	0	23	150	0.153333		0.73913		0		1.88462		0		0.234694
		65	78	0	2	24	10	2	11	38	192	0.197917		0.684211		0.0588235		1.78462		0.0572917		0.327586
Preeclampsia LO	1	45	63	23	26	21	13	1	0	84	192	0.4375	0.297077	0.833333	0.897394	1.44118	2.84903	3.26667	2.03045	0	0	0.571429	0.487351
		82	55	33	10	9	3	0	0	55	192	0.286458		0.945455		3.58333		1.34146		0		0.5
		105	38	24	13	9	3	0	0	49	192	0.255208		0.938776		3.08333		0.828571		0		0.563218
		62	61	26	21	18	2	2	0	69	192	0.359375		0.942029		2.35		2.09677		0		0.530769
		121	26	23	12	4	4	2	0	45	192	0.234375		0.866667		4.375		0.586777		0		0.633803
		79	79	15	7	9	3	0	0	34	192	0.177083		0.911765		1.83333		1.43038		0		0.300885
		92	48	27	4	11	10	0	0	52	192	0.270833		0.807692		1.47619		1.08696		0		0.52
		48	69	29	11	18	16	0	0	74	191	0.387435		0.783784		1.17647		2.97917		0		0.517483
		39	99	34	12	6	1	1	0	54	192	0.28125		0.962963		6.57143		3.92308		0		0.352941
		51	87	35	4	14	1	0	0	54	192	0.28125		0.981481		2.6		2.76471		0		0.382979
	2	56	58	52	9	11	1	5	0	78	192	0.40625	0.378125	0.923077	0.860668	5.08333	2.58601	2.42857	3.39042	0	0	0.573529	0.50557
		54	58	43	13	7	4	13	0	80	192	0.416667		0.7875		5.09091		2.55556		0		0.57971
		31	93	23	8	14	4	19	0	68	192	0.354167		0.661765		1.72222		5.19355		0		0.42236
		42	68	56	6	17	3	0	0	82	192	0.427083		0.963415		3.1		3.57143		0		0.546667
		75	60	27	7	11	12	0	0	57	192	0.296875		0.789474		1.47826		1.56		0		0.487179
		34	103	31	6	17	1	0	0	55	192	0.286458		0.981818		2.05556		4.64706		0		0.348101
		29	78	42	14	18	11	0	0	85	192	0.442708		0.870588		1.93103		5.62069		0		0.521472
		57	56	37	10	27	5	0	0	79	192	0.411458		0.936709		1.46875		2.36842		0		0.585185
		45	80	43	2	13	9	0	0	67	192	0.348958		0.865672		2.04545		3.26667		0		0.455782
		52	65	45	4	13	13	0	0	75	192	0.390625		0.826667		1.88462		2.69231		0		0.535714
	3	119	28	10	14	10	11	0	0	45	192	0.234375	0.303999	0.755556	0.878679	1.14286	2.66745	0.613445	2.66649	0	0	0.616438	0.482621
		60	53	31	25	17	6	0	0	79	192	0.411458		0.924051		2.43478		2.2		0		0.598485
		85	46	28	20	12	2	0	0	62	193	0.321244		0.967742		3.42857		1.27059		0		0.574074
		23	139	0	19	10	0	1	0	30	192	0.15625		0.966667		1.9		7.34783		0		0.177515
		38	79	34	27	12	2	0	0	75	192	0.390625		0.973333		4.35714		4.05263		0		0.487013
		89	39	37	15	12	0	0	0	64	192	0.333333		1		4.33333		1.1573		0		0.621359
		89	60	1	7	15	20	0	0	43	192	0.223958		0.534884		0.228571		1.1573		0		0.417476
		33	83	39	18	18	1	0	0	76	192	0.395833		0.986842		3		4.81818		0		0.477987
		64	76	33	10	3	6	0	0	52	192	0.270833		0.884615		4.77778		2		0		0.40625
		63	71	28	2	16	12	0	0	58	192	0.302083		0.793103		1.07143		2.04762		0		0.449612
	4	53	91	3	16	29	0	0	0	48	192	0.25	0.243229	1	0.933589	0.655172	0.864807	2.62264	3.52118	0	0.000520833	0.345324	0.372524
		27	100	0	21	44	0	0	0	65	192	0.338542		1		0.477273		6.11111		0		0.393939
		61	68	0	9	54	0	0	0	63	192	0.328125		1		0.166667		2.14754		0		0.480916
		68	82	0	1	41	0	0	0	42	192	0.21875		1		0.0243902		1.82353		0		0.33871
		18	112	29	2	2	3	26	0	62	192	0.322917		0.532258		6.2		9.66667		0		0.356322
		91	58	0	6	35	0	2	0	43	192	0.223958		0.953488		0.171429		1.10989		0		0.425743
		22	147	0	0	22	0	1	0	23	192	0.119792		0.956522		0		7.72727		0		0.135294
		62	92	0	4	34	0	0	0	38	192	0.197917		1		0.117647		2.09677		0		0.292308
		81	63	0	10	32	5	0	1	47	192	0.244792		0.893617		0.27027		1.35802		0.00520833		0.427273
		124	32	1	12	23	0	0	0	36	192	0.1875		1		0.565217		0.548387		0		0.529412
	5	42	88	0	30	32	0	0	0	62	192	0.322917	0.314427	1	0.99247	0.9375	0.647861	3.57143	3.45684	0	0.00364583	0.413333	0.414817
		32	77	0	22	25	0	1	0	48	157	0.305732		0.979167		0.88		3.90625		0		0.384
		44	78	0	23	47	0	0	0	70	192	0.364583		1		0.489362		3.36364		0		0.472973
		47	81	1	29	33	1	0	0	64	192	0.333333		0.984375		0.882353		3.08511		0		0.441379
		77	66	0	2	41	0	0	6	43	192	0.223958		1		0.0487805		1.41558		0.03125		0.394495
		27	102	0	31	32	0	0	0	63	192	0.328125		1		0.96875		6.11111		0		0.381818
		51	89	0	15	36	1	0	0	52	192	0.270833		0.980769		0.405405		2.76471		0		0.368794
		48	74	0	10	59	0	0	1	69	192	0.359375		1		0.169492		2.97917		0.00520833		0.482517
		40	101	0	26	24	0	1	0	51	192	0.265625		0.980392		1.08333		3.8		0		0.335526
		42	79	1	26	44	0	0	0	71	192	0.369792		1		0.613636		3.57143		0		0.473333
	6	68	69	41	1	7	6	0	0	55	192	0.286458	0.344368	0.890909	0.936972	3.23077	6.62422	1.82353	2.72649	0	0	0.443548	0.506691
		51	64	71	2	4	0	0	0	77	192	0.401042		1		18.25		2.76471		0		0.546099
		68	54	43	9	13	5	0	0	70	192	0.364583		0.928571		2.88889		1.82353		0		0.564516
		23	39	21	1	6	1	0	0	29	91	0.318681		0.965517		3.14286		2.95652		0		0.426471
		59	49	50	15	12	6	1	0	84	192	0.4375		0.916667		3.61111		2.25424		0		0.631579
		62	65	52	5	5	3	0	0	65	192	0.338542		0.953846		7.125		2.09677		0		0.5
		74	65	36	4	9	4	0	0	53	192	0.276042		0.924528		3.07692		1.59459		0		0.449153
		75	54	34	4	17	7	1	0	63	192	0.328125		0.873016		1.58333		1.56		0		0.538462
		84	51	42	12	2	1	0	0	57	192	0.296875		0.982456		18		1.28571		0		0.527778
		19	97	59	5	7	5	0	0	76	192	0.395833		0.934211		5.33333		9.10526		0		0.439306
	7	47	54	71	1	10	8	1	0	91	192	0.473958	0.419792	0.901099	0.932946	4	9.53129	3.08511	5.71208	0	0	0.627586	0.535322
		47	64	60	4	4	13	0	0	81	192	0.421875		0.839506		3.76471		3.08511		0		0.558621
		48	56	74	1	6	7	0	0	88	192	0.458333		0.920455		5.76923		3		0		0.611111
		58	65	58	3	5	3	0	0	69	192	0.359375		0.956522		7.625		2.31034		0		0.514925
		89	56	36	1	7	2	1	0	47	192	0.244792		0.93617		4.11111		1.1573		0		0.456311
		10	92	84	2	4	0	0	0	90	192	0.46875		1		21.5		18.2		0		0.494505
		41	65	62	14	5	2	3	0	86	192	0.447917		0.94186		10.8571		3.68293		0		0.569536
		20	85	71	9	4	3	0	0	87	192	0.453125		0.965517		11.4286		8.6		0		0.505814
		18	90	74	3	1	4	2	0	84	192	0.4375		0.928571		15.4		9.66667		0		0.482759
		36	73	69	7	2	5	0	0	83	192	0.432292		0.939759		10.8571		4.33333		0		0.532051
	8	18	135	28	0	4	7	0	0	39	192	0.203125	0.340484	0.820513	0.873045	2.54545	5.59538	9.66667	3.73191	0	0	0.224138	0.460406
		34	25	19	2	0	5	0	0	26	85	0.305882		0.807692		4.2		1.5		0		0.509804
		45	60	58	11	6	12	0	0	87	192	0.453125		0.862069		3.83333		3.26667		0		0.591837
		69	56	34	29	3	1	0	0	67	192	0.348958		0.985075		15.75		1.78261		0		0.544715
		33	95	54	1	5	3	1	0	64	192	0.333333		0.9375		6.875		4.81818		0		0.402516
		48	61	66	4	7	5	1	0	83	192	0.432292		0.927711		5.83333		3		0		0.576389
		62	68	50	0	4	8	0	0	62	192	0.322917		0.870968		4.16667		2.09677		0		0.476923
		39	105	38	4	3	3	0	0	48	192	0.25		0.9375		7		3.92308		0		0.313725
		40	83	48	9	4	8	0	0	69	192	0.359375		0.884058		4.75		3.8		0		0.453947
		43	73	31	7	15	23	0	0	76	192	0.395833		0.697368		1		3.46512		0		0.510067
	9	81	56	2	28	23	2	0	0	55	192	0.286458	0.233333	0.963636	0.968416	1.2	0.847776	1.37037	1.03892	0	0.0104167	0.495495	0.466779
		88	60	3	10	27	3	1	0	44	192	0.229167		0.909091		0.433333		1.18182		0		0.423077
		88	49	0	24	29	1	0	1	54	192	0.28125		0.981481		0.8		1.17045		0.00520833		0.524272
		107	46	0	18	21	0	0	0	39	192	0.203125		1		0.857143		0.794393		0		0.458824
		105	43	0	19	21	2	0	2	42	192	0.21875		0.952381		0.826087		0.809524		0.0104167		0.494118
		86	57	0	20	25	1	0	3	46	192	0.239583		0.978261		0.769231		1.19767		0.015625		0.446602
		88	53	2	13	35	0	1	0	51	192	0.265625		0.980392		0.428571		1.18182		0		0.490385
		97	57	0	6	27	0	0	5	33	192	0.171875		1		0.222222		0.927835		0.0260417		0.366667
		89	47	0	30	17	0	0	9	47	192	0.244792		1		1.76471		1.05618		0.046875		0.5
		113	42	1	19	14	3	0	0	37	192	0.192708		0.918919		1.17647		0.699115		0		0.468354
	10	51	73	46	9	3	8	2	0	68	192	0.354167	0.230648	0.852941	0.90557	5	1.6139	2.76471	2.0049	0	0.00572917	0.48227	0.358391
		113	51	1	8	11	2	3	3	25	192	0.130208		0.8		0.692308		0.672566		0.015625		0.328947
		63	56	48	2	6	5	12	0	73	192	0.380208		0.767123		4.54545		2.04762		0		0.565891
		76	72	1	19	11	4	2	7	37	192	0.192708		0.837838		1.33333		1.43421		0.0364583		0.33945
		88	75	0	11	18	1	0	0	30	193	0.15544		0.966667		0.578947		1.19318		0		0.285714
		57	92	0	10	33	0	0	0	43	192	0.223958		1		0.30303		2.36842		0		0.318519
		55	99	0	23	12	3	0	0	38	192	0.197917		0.921053		1.53333		2.49091		0		0.277372
		65	83	0	16	25	2	1	0	44	192	0.229167		0.931818		0.592593		1.95385		0		0.346457
		69	77	0	23	22	1	0	0	46	192	0.239583		0.978261		1		1.78261		0		0.373984
		44	108	2	12	25	0	0	1	39	192	0.203125		1		0.56		3.34091		0.00520833		0.265306
	11	31	78	7	5	16	51	4	0	83	192	0.432292	0.384896	0.337349	0.729903	0.179104	2.30842	5.19355	5.32706	0	0	0.515528	0.473519
		60	82	12	9	17	10	2	0	50	192	0.260417		0.76		0.777778		2.2		0		0.378788
		35	85	29	9	17	7	10	0	72	192	0.375		0.763889		1.58333		4.48571		0		0.458599
		54	71	23	18	19	7	0	0	67	192	0.348958		0.895522		1.57692		2.55556		0		0.485507
		51	80	21	4	11	25	0	0	61	192	0.317708		0.590164		0.694444		2.76471		0		0.432624
		51	77	25	11	12	16	0	0	64	192	0.333333		0.75		1.28571		2.76471		0		0.453901
		13	72	56	8	15	20	8	0	107	192	0.557292		0.738318		1.82857		13.7692		0		0.597765
		28	90	50	9	1	9	5	0	74	192	0.385417		0.810811		5.9		5.85714		0		0.45122
		24	89	53	8	6	2	10	0	79	192	0.411458		0.848101		7.625		7		0		0.470238
		25	85	38	11	17	13	3	0	82	192	0.427083		0.804878		1.63333		6.68		0		0.491018
Normal Pregnancy	1	105	35	33	3	11	5	0	0	52	192	0.270833	0.285417	0.903846	0.956561	2.25	9.7877	0.828571	1.41144	0	0	0.597701	0.525914
		60	72	19	13	26	2	0	0	60	192	0.3125		0.966667		1.14286		2.2		0		0.454545
		31	12	17	1	1	2	0	0	21	64	0.328125		0.904762		6		1.06452		0		0.636364
		79	41	59	5	3	5	0	0	72	192	0.375		0.930556		8		1.43038		0		0.637168
		104	48	33	6	1	0	0	0	40	192	0.208333		1		39		0.846154		0		0.454545
		102	33	41	12	3	1	0	0	57	192	0.296875		0.982456		13.25		0.882353		0		0.633333
		86	63	24	15	4	0	0	0	43	192	0.223958		1		9.75		1.23256		0		0.40566
		107	43	30	9	2	1	0	0	42	192	0.21875		0.97619		13		0.794393		0		0.494118
		43	94	25	16	12	2	0	0	55	192	0.286458		0.963636		2.92857		3.46512		0		0.369128
		81	47	27	19	14	4	0	0	64	192	0.333333		0.9375		2.55556		1.37037		0		0.576577
	2	59	55	49	12	9	6	2	0	78	192	0.40625	0.304688	0.897436	0.849868	4.06667	3.27623	2.25424	1.82372	0	0	0.586466	0.486431
		92	68	23	1	5	1	2	0	32	192	0.166667		0.90625		4		1.08696		0		0.32
		61	64	33	9	9	11	5	0	67	192	0.348958		0.761194		2.1		2.14754		0		0.51145
		90	56	24	6	6	4	6	0	46	192	0.239583		0.782609		3		1.13333		0		0.45098
		45	112	0	8	23	0	4	0	35	192	0.182292		0.885714		0.347826		3.26667		0		0.238095
		65	61	27	12	12	11	4	0	66	192	0.34375		0.772727		1.69565		1.95385		0		0.519685
		80	40	48	1	5	18	0	0	72	192	0.375		0.75		2.13043		1.4		0		0.642857
		80	31	52	6	9	14	0	0	81	192	0.421875		0.82716		2.52174		1.4		0		0.723214
		74	76	36	2	3	1	0	0	42	192	0.21875		0.97619		9.5		1.59459		0		0.355932
		64	62	45	6	11	4	0	0	66	192	0.34375		0.939394		3.4		2		0		0.515625
	3	48	134	0	0	2	6	2	0	10	192	0.0520833	0.116146	0.2	0.652433	0	0.226543	3	1.56318	0	0.00885417	0.0694444	0.204448
		72	95	0	1	7	16	1	0	25	192	0.130208		0.32		0.0434783		1.66667		0		0.208333
		89	87	0	0	12	3	1	0	16	192	0.0833333		0.75		0		1.1573		0		0.15534
		69	107	0	0	9	7	0	0	16	192	0.0833333		0.5625		0		1.78261		0		0.130081
		75	70	0	0	12	18	0	17	30	192	0.15625		0.4		0		1.33333		0.0885417		0.3
		83	74	0	8	19	8	0	0	35	192	0.182292		0.771429		0.296296		1.31325		0		0.321101
		62	106	0	7	12	5	0	0	24	192	0.125		0.791667		0.411765		2.09677		0		0.184615
		99	71	0	4	17	1	0	0	22	192	0.114583		0.954545		0.222222		0.939394		0		0.236559
		86	92	0	7	7	0	0	0	14	192	0.0729167		1		1		1.23256		0		0.132075
		91	70	0	7	17	7	0	0	31	192	0.161458		0.774194		0.291667		1.10989		0		0.306931
	4	57	83	0	8	42	2	0	0	52	192	0.270833	0.315858	0.961538	0.900331	0.181818	2.37842	2.36842	2.20161	0	0.000520833	0.385185	0.494796
		140	29	0	3	20	0	0	0	23	192	0.119792		1		0.15		0.371429		0		0.442308
		84	68	0	3	36	0	0	1	39	192	0.203125		1		0.0833333		1.27381		0.00520833		0.364486
		81	45	51	1	10	4	0	0	66	192	0.34375		0.939394		3.71429		1.37037		0		0.594595
		81	45	51	1	10	4	0	0	66	192	0.34375		0.939394		3.71429		1.37037		0		0.594595
		56	72	27	5	12	4	16	0	64	192	0.333333		0.6875		2		2.42857		0		0.470588
		67	63	43	4	9	6	0	0	62	192	0.322917		0.903226		3.13333		1.86567		0		0.496
		28	78	55	4	10	10	7	0	86	192	0.447917		0.802326		2.95		5.85714		0		0.52439
		57	66	36	6	14	7	6	0	69	192	0.359375		0.811594		2		2.36842		0		0.511111
		31	37	39	2	5	2	0	0	48	116	0.413793		0.958333		5.85714		2.74194		0		0.564706
	5	70	105	5	10	2	0	0	0	17	192	0.0885417	0.0984375	1	0.947083	7.5	2.9475	1.74286	1.33046	0	0	0.139344	0.196239
		49	126	2	9	6	0	0	0	17	192	0.0885417		1		1.83333		2.91837		0		0.118881
		77	81	7	25	2	0	0	0	34	192	0.177083		1		16		1.49351		0		0.295652
		93	82	0	9	7	1	0	0	17	192	0.0885417		0.941176		1.125		1.06452		0		0.171717
		112	68	2	4	4	2	0	0	12	192	0.0625		0.833333		1		0.714286		0		0.15
		94	80	0	2	15	1	0	0	18	192	0.09375		0.944444		0.125		1.04255		0		0.183673
		133	31	0	14	12	2	0	0	28	192	0.145833		0.928571		1		0.443609		0		0.474576
		81	92	0	4	13	2	0	0	19	192	0.0989583		0.894737		0.266667		1.37037		0		0.171171
		95	83	0	0	13	1	0	0	14	192	0.0729167		0.928571		0		1.02105		0		0.14433
		77	102	0	5	8	0	0	0	13	192	0.0677083		1		0.625		1.49351		0		0.113043
	6	54	131	0	0	2	3	2	0	7	192	0.0364583	0.116667	0.285714	0.519	0	0.0153846	2.55556	3.4425	0	0	0.0507246	0.15146
		59	118	0	2	13	0	0	0	15	192	0.078125		1		0.153846		2.25424		0		0.112782
		33	152	0	0	1	6	0	0	7	192	0.0364583		0.142857		0		4.81818		0		0.0440252
		53	114	0	0	9	16	0	0	25	192	0.130208		0.36		0		2.62264		0		0.179856
		59	106	0	0	19	8	0	0	27	192	0.140625		0.703704		0		2.25424		0		0.203008
		43	137	0	0	7	5	0	0	12	192	0.0625		0.583333		0		3.46512		0		0.0805369
		44	123	0	0	10	15	0	0	25	192	0.130208		0.4		0		3.36364		0		0.168919
		42	119	0	0	10	21	0	0	31	192	0.161458		0.322581		0		3.57143		0		0.206667
		25	110	0	0	54	1	2	0	57	192	0.296875		0.947368		0		6.68		0		0.341317
		50	124	0	0	8	10	0	0	18	192	0.09375		0.444444		0		2.84		0		0.126761
	7	81	94	0	0	15	2	0	0	17	192	0.0885417	0.0723958	0.882353	0.792167	0	0	1.37037	2.21226	0	0	0.153153	0.114894
		64	112	0	0	13	3	0	0	16	192	0.0833333		0.8125		0		2		0		0.125
		71	109	0	0	9	3	0	0	12	192	0.0625		0.75		0		1.70423		0		0.0991736
		66	111	0	0	12	3	0	0	15	192	0.078125		0.8		0		1.90909		0		0.119048
		60	118	0	0	10	4	0	0	14	192	0.0729167		0.714286		0		2.2		0		0.106061
		62	114	0	0	14	2	0	0	16	192	0.0833333		0.875		0		2.09677		0		0.123077
		65	115	0	0	7	5	0	0	12	192	0.0625		0.583333		0		1.95385		0		0.0944882
		90	85	0	0	11	6	0	0	17	192	0.0885417		0.647059		0		1.13333		0		0.166667
		81	97	0	0	12	2	0	0	14	192	0.0729167		0.857143		0		1.37037		0		0.126126
		26	160	0	0	6	0	0	0	6	192	0.03125		1		0		6.38462		0		0.0361446
	8	77	88	0	6	21	0	0	0	27	192	0.140625	0.213542	1	0.969241	0.285714	0.188115	1.49351	1.54977	0	0.00208333	0.234783	0.366499
		61	101	0	2	27	0	1	0	30	192	0.15625		0.966667		0.0740741		2.14754		0		0.229008
		53	72	0	5	56	2	0	4	63	192	0.328125		0.968254		0.0862069		2.54717		0.0208333		0.466667
		103	61	0	0	28	0	0	0	28	192	0.145833		1		0		0.864078		0		0.314607
		65	78	0	3	46	0	0	0	49	192	0.255208		1		0.0652174		1.95385		0		0.385827
		78	67	0	15	32	0	0	0	47	192	0.244792		1		0.46875		1.46154		0		0.412281
		123	43	0	7	19	0	0	0	26	192	0.135417		1		0.368421		0.560976		0		0.376812
		67	85	0	2	34	0	4	0	40	192	0.208333		0.9		0.0588235		1.86567		0		0.32
		77	61	0	4	47	3	0	0	54	192	0.28125		0.944444		0.08		1.49351		0		0.469565
		91	55	0	13	29	4	0	0	46	192	0.239583		0.913043		0.393939		1.10989		0		0.455446
	9	42	99	0	0	43	1	1	6	45	192	0.234375	0.253511	0.955556	0.689634	0	0.457665	3.42857	2.87469	0.03125	0.0078125	0.3125	0.371421
		70	54	0	8	57	1	0	2	66	192	0.34375		0.984848		0.137931		1.71429		0.0104167		0.55
		44	114	0	0	25	1	1	7	27	192	0.140625		0.925926		0		3.20455		0.0364583		0.191489
		76	67	0	1	48	1	0	0	50	193	0.259067		0.98		0.0204082		1.53947		0		0.42735
		28	151	5	0	1	7	0	0	13	192	0.0677083		0.461538		0.625		5.85714		0		0.0792683
		65	67	24	7	21	6	2	0	60	192	0.3125		0.866667		1.14815		1.95385		0		0.472441
		36	90	24	2	13	12	15	0	66	192	0.34375		0.590909		1.04		4.33333		0		0.423077
		66	63	24	7	6	20	6	0	63	192	0.328125		0.587302		1.19231		1.90909		0		0.5
		43	97	1	0	3	47	1	0	52	192	0.270833		0.0769231		0.02		3.46512		0		0.348993
		82	65	10	1	10	18	6	0	45	192	0.234375		0.466667		0.392857		1.34146		0		0.409091
	10	69	69	17	8	16	13	0	0	54	192	0.28125	0.304167	0.759259	0.87335	0.862069	1.75432	1.78261	2.53476	0	0.0046875	0.439024	0.435362
		43	68	51	7	11	12	0	0	81	192	0.421875		0.851852		2.52174		3.46512		0		0.543624
		65	55	40	13	6	13	0	0	72	192	0.375		0.819444		2.78947		1.95385		0		0.566929
		55	80	29	14	4	10	0	0	57	192	0.296875		0.824561		3.07143		2.49091		0		0.416058
		48	87	33	12	6	6	0	0	57	192	0.296875		0.894737		3.75		3		0		0.395833
		65	83	23	5	9	7	0	0	44	192	0.229167		0.840909		1.75		1.95385		0		0.346457
		56	86	22	1	20	7	0	0	50	192	0.260417		0.86		0.851852		2.42857		0		0.367647
		86	60	22	7	13	4	0	0	46	192	0.239583		0.913043		1.70588		1.23256		0		0.433962
		43	92	0	3	54	0	0	0	57	192	0.296875		1		0.0555556		3.46512		0		0.38255
		40	77	0	10	54	0	2	9	66	192	0.34375		0.969697		0.185185		3.575		0.046875		0.461538

## Sheet: CALC OF BECLIN1-3
		% TROPHOBLAST PER SLIDE				% STAINED TROPHOBLAST					RELATION STRONG VS WEAK/NO STAINING					RELATION VILLI VS IVS					FIBRIN PERCENTAGE					TROPHOBLAST PERCENTAGE
GROUP	NO	PERCENTAGE OF BECLIN 1	PERCENTAGE OF BECLIN 2	PERCENTAGE OF BECLIN 3	AVERAGE OF BECLIN 1, 2 & 3	PERCENTAGE OF BECLIN 1	PERCENTAGE OF BECLIN 2	PERCENTAGE OF BECLIN 3	AVERAGE OF BECLIN 1 & 2 & 3	Mean +/- SD	RELATION OF BECLIN 1	RELATION OF BECLIN 2	RELATION OF BECLIN 3	AVERAGE OF BECLIN 1 & 2 & 3	Mean +/- SD	RELATION OF BECLIN 1	RELATION OF BECLIN 2	RELATION OF BECLIN 3	AVERAGE OF BECLIN 1 & 2 & 3	Mean +/- SD	BECLIN 1	BECLIN 2	BECLIN 3	AVERAGE OF BECLIN 1 & 2 & 3	Mean +/- SD	BECLIN 1	BECLIN 2	BECLIN 3	AVERAGE OF BECLIN 1 & 2 & 3	Mean +/- SD
IUGR	1	0.2342	0.224	0.2531	0.2371	0.6689	0.8068	0.969	0.8149	0.731187	46.48	1.17	0.2	15.95	6.81867	1.48	2.09	2.12	1.89667	2.00233	0.0953	0	0.0026	0.0326333	0.02828	0.465	0.3379	0.4237	0.408867	0.371963
	2	0.3047	0.3428	0.2813	0.3096	0.9009	0.9681	0.8067	0.8919	0.166008	55.99	5.02	0.07	20.36	7.06224	1.46	2.3	2.67	2.14333	0.177047	0.0042	0.0026	0.0083	0.00503333	0.0167695	0.5379	0.496	0.4154	0.4831	0.0501967
	3	0.2516	0.1854	0.1807	0.2059	0.8198	0.9061	0.8934	0.8731		9.05	0.44	0.04	3.17667		1.83	0.96	4.18	2.32333		0.0292	0.0089	0.0141	0.0174		0.4214	0.4014	0.2959	0.3729
	4	0.2254	0.1667	0.1911	0.1944	0.5733	0.4263	0.7129	0.570833		35.98	0	0.01	11.9967		2.8	1.73	1.63	2.05333		0.025	0.0036	0.0068	0.0118		0.4043	0.2725	0.3454	0.340733
	5	0.2614	0.1245	0.2037	0.196533	0.7189	0.884	0.8466	0.8165		12.58	0.64	0.04	4.42		2.34	2.04	1.79	2.05667		0.0344	0.0073	0.0469	0.0295333		0.4032	0.2478	0.3401	0.330367
	6	0.2135	0.1608	0.174	0.182767	0.6453	0.85	0.7953	0.763533		22.9	0.59	0.02	7.83667		1.28	1.25	2.61	1.71333		0.1	0.0052	0.0661	0.0571		0.5153	0.2967	0.3031	0.3717
	7	0.3396	0.1266	0.2835	0.2499	0.805	0.0831	0.9077	0.5986		7.48	0	0.43	2.63667		1.68	1.7	2.38	1.92		0.0313	0.0047	0.0248	0.0202667		0.5856	0.2058	0.4262	0.405867
	8	0.2913	0.1469	0.197	0.211733	0.5569	0.4418	0.489	0.4959		0	0.09	0	0.03		2.5	2.04	1.33	1.95667		0.0487	0.0016	0.0094	0.0199		0.454	0.2249	0.4072	0.362033
	9	0.3036	0.1214	0.1658	0.196933	0.9557	0.9727	0.93	0.9528		4.7	0.47	0	1.72333		2.11	1.87	2.43	2.13667		0.049	0.0193	0.0459	0.0380667		0.5076	0.1915	0.2567	0.3186
	10	0.2196	0.1432	0.1958	0.1862	0.6681	0.4275	0.5058	0.5338		0.17	0	0	0.0566667		1.63	1.68	2.16	1.82333		0.1245	0.0042	0.0245	0.0510667		0.4305	0.241	0.3049	0.325467
Preeclampsia EO	1	0.3234	0.2815	0.2286	0.277833	0.8796	0.8937	0.9392	0.904167	0.828797	39.59	4.03	0.21	14.61	4.21267	1.71	1.98	1.19	1.62667	1.80867	0.0344	0	0.0026	0.0123333	0.0169333	0.552	0.471	0.4541	0.492367	0.375387
	2	0.2361	0.1602	0.2169	0.2044	0.8571	1	0.9084	0.921833	0.12134	9.9	7.23	0.23	5.78667	4.78567	1.11	1.12	2.24	1.49	0.421348	0.0094	0.011	0.0148	0.0117333	0.0117333	0.57	0.3201	0.4139	0.434667	0.0666211
	3	0.2844	0.1438	0.337	0.255067	0.8989	0.9587	0.9779	0.945167		5.68	4.96	0.09	3.57667		1.99	1.62	3.17	2.26		0.0203	0	0.0224	0.0142333		0.4615	0.2488	0.4704	0.393567
	4	0.2892	0.0589	0.2602	0.202767	0.7816	0.5949	0.9007	0.759067		0	0.68	0.01	0.23		1.16	1.24	1.8	1.4		0.0313	0.0474	0	0.0262333		0.5612	0.1309	0.4311	0.3744
	5	0.3455	0.1589	0.2219	0.2421	0.8806	0.9837	0.9363	0.933533		0.87	3.5	0.29	1.55333		1.99	1.97	1.94	1.96667		0.038	0	0.013	0.017		0.5709	0.2463	0.3893	0.402167
	6	0.2969	0.134	0.3186	0.249833	0.8755	0.833	0.9476	0.885367		18.65	0.7	0.19	6.51333		1.81	2.4	3.23	2.48		0.0307	0	0.0104	0.0137		0.5287	0.2102	0.4391	0.392667
	7	0.2582	0.1073	0.2538	0.206433	0.882	0.9123	0.9599	0.918067		1.14	0.99	0.03	0.72		1.28	1.8	1.7	1.59333		0.0281	0	0.0021	0.0100667		0.5194	0.187	0.4195	0.3753
	8	0.2686	0.076	0.2276	0.190733	0.7001	0.5817	0.8855	0.722433		0	0.7	0.09	0.263333		2	2.28	2.3	2.19333		0.0599	0.0083	0.0161	0.0281		0.4703	0.1185	0.3683	0.319033
	9	0.2354	0.0417	0.1135	0.1302	0.9098	0.2281	0.8992	0.679033		26.43	0	0.13	8.85333		1.12	1.82	0.56	1.16667		0.0135	0.0068	0.0167	0.0123333		0.5157	0.0744	0.3552	0.3151
	10	0.1671	0.0891	0.2049	0.1537	0.7123	0.3235	0.8221	0.6193		0	0	0.06	0.02		2.68	1.4	1.65	1.91		0.0537	0.001	0.0161	0.0236		0.2575	0.1573	0.349	0.2546
Preeclampsia LO	1	0.1477	0.1972	0.2971	0.214	0.1503	0.6011	0.8974	0.5496	0.549206	0	0.26	2.85	1.03667	1.62364	2.22	1.8	2.03	2.01667	2.25879	0.0104	0	0	0.00346667	0.00828788	0.2314	0.3423	0.4874	0.3537	0.358088
	2	0.1628	0.0677	0.3781	0.202867	0.3403	0.3973	0.8607	0.532767	0.103727	0	0	2.59	0.863333	0.952419	1.29	1.55	3.39	2.07667	0.578854	0.0484	0.0036	0	0.0173333	0.0173333	0.3157	0.1152	0.5056	0.312167	0.0441146
	3	0.3017	0.2542	0.304	0.286633	0.5466	0.5709	0.8787	0.6654		0	0.87	2.67	1.18		2.43	1.62	2.67	2.24		0.0005	0	0	0.000166667		0.455	0.4339	0.4826	0.457167
	4	0.2557	0.1385	0.2432	0.212467	0.5245	0.3433	0.9336	0.600467		0	0	0.86	0.286667		1.56	1.16	3.52	2.08		0.0099	0.0031	0.0005	0.0045		0.4556	0.2643	0.3725	0.364133
	5	0.2509	0.1208	0.3144	0.2287	0.563	0.4341	0.9925	0.6632		2.4	0.09	0.65	1.04667		1,48	1.8	3.46	2.63		0.0224	0.0031	0.0036	0.0097		0.4583	0.2032	0.4148	0.358767
	6	0.2691	0.1245	0.3444	0.246	0.6129	0.5409	0.937	0.696933		0	0	6.62	2.20667		3.06	2.85	2.73	2.88		0.0354	0.0391	0	0.0248333		0.393	0.1877	0.5067	0.362467
	7	0.0891	0.1391	0.4198	0.216	0.1339	0.1603	0.9329	0.409033		0	0	9.53	3.17667		0.85	2.47	5.71	3.01		0.0068	0	0	0.00226667		0.214	0.2068	0.5353	0.3187
	8	0.1901	0.1063	0.3405	0.2123	0.1891	0.0877	0.873	0.383267		0	0	5.6	1.86667		1.51	1.28	3.73	2.17333		0.0125	0	0	0.00416667		0.3269	0.2003	0.4604	0.3292
	9	0.1868	0.0797	0.2333	0.1666	0.5526	0.197	0.9684	0.572667		6.52	0	0.85	2.45667		1.27	1.07	1.04	1.12667		0.0085	0.0068	0.0104	0.00856667		0.3763	0.1561	0.4668	0.333067
	10	0.2337	0.0755	0.2306	0.179933	0.4944	0.076	0.9056	0.492		7.15	0	1.61	2.92		1.7	1.27	2	1.65667		0.0172	0.0141	0.0057	0.0123333		0.4897	0.144	0.3584	0.3307
	11	0.2063	0.2603	0.3849	0.283833	0.2087	0.4892	0.7299	0.475933		0	0.15	2.31	0.82		1.58	1.96	5.33	2.95667		0.0115	0	0	0.00383333		0.3605	0.4227	0.4735	0.4189
Normal Pregnancy	1	0.214	0.1209	0.2854	0.206767	0.2921	0.9053	0.9566	0.718	0.5569	0	1.11	9.79	3.63333	1.73267	1.86	1.32	1.41	1.53	1.63267	0.0135	0.0052	0	0.00623333	0.00849333	0.3568	0.2307	0.5259	0.371133	0.277833
	2	0.1645	0.099	0.3047	0.1894	0.2694	0.5189	0.8499	0.546067	0.116943	0	0	3.28	1.09333	1.85829	1.13	1.14	1.82	1.36333	0.224603	0.027	0.0057	0	0.0109	0.00466857	0.3289	0.1974	0.4864	0.337567	0.068207
	3	0.2196	0.1026	0.1161	0.1461	0.7161	0.5904	0.6524	0.652967		8.19	0.07	0.23	2.83		1.45	1.07	1.56	1.36		0.0052	0.0052	0.0089	0.00643333		0.3781	0.2131	0.2044	0.2652
	4	0.2328	0.1224	0.3159	0.2237	0.84	0.3365	0.9003	0.692267		15.19	0	2.38	5.85667		1.61	1.41	2.2	1.74		0.0245	0.0161	0.0005	0.0137		0.4227	0.2405	0.4948	0.386
	5	0.1825	0.0927	0.0984	0.124533	0.1353	0.1867	0.9471	0.423033		0	0	2.95	0.983333		1.72	1.51	1.33	1.52		0.0036	0	0	0.0012		0.3051	0.1588	0.1962	0.220033
	6	0.1822	0.0885	0.1167	0.129133	0.5295	0.1429	0.519	0.397133		1.36	0	0.02	0.46		1.48	1.37	3.44	2.09667		0.0166	0.0214	0	0.0126667		0.3209	0.1638	0.1515	0.212067
	7	0.1781	0.0776	0.0724	0.109367	0.4117	0.5218	0.7922	0.575233		1.67	0	0	0.556667		1.97	1.24	2.21	1.80667		0.0151	0.0047	0	0.0066		0.2968	0.1514	0.1149	0.1877
	8	0.1953	0.0698	0.2135	0.159533	0.4509	0.1045	0.9692	0.5082		0	0	0.19	0.0633333		1.64	1.54	1.55	1.57667		0.0052	0.0036	0.0021	0.00363333		0.3371	0.1193	0.3665	0.2743
	9	0.0984	0.0661	0.2535	0.139333	0.0679	0.5146	0.6896	0.424033		0	0	0.46	0.153333		1.28	1.16	2.87	1.77		0.04	0	0.0078	0.0159333		0.2106	0.1239	0.3714	0.2353
	10	0.1285	0.0843	0.3042	0.172333	0.6433	0.3795	0.8734	0.632067		3.33	0.01	1.75	1.69667		1.26	0.9	2.53	1.56333		0.0109	0.0073	0.0047	0.00763333		0.2484	0.1833	0.4354	0.289033
						0.594215	0.540851	0.855917			8.37561	0.823659	1.44707			1.72075	1.62878	2.42951			0.0294146	0.00660732	0.00994634			0.414971	0.232651	0.390729
